# Supplementary material for: Common Muscle Metabolic Signatures Highlight Arginine and Lysine Metabolism as Potential Therapeutic Targets to Combat Unhealthy Aging
Source: Int J Mol Sci. 2021 Jul 26;22(15):7958. doi: 10.3390/ijms22157958 (PMC8348621; doi:10.3390/ijms22157958)
Supplement: Supplementary file 1 [file ijms-22-07958-s001.zip]

Archive with 1 entries (1 files):
- ijms-1283810-supplementary.xlsx
