# Supplementary material for: Common Muscle Metabolic Signatures Highlight Arginine and Lysine Metabolism as Potential Therapeutic Targets to Combat Unhealthy Aging
Source: Int J Mol Sci. 2021 Jul 26;22(15):7958. doi: 10.3390/ijms22157958 (PMC8348621; doi:10.3390/ijms22157958)
Supplement: Supplementary file 1 [file ijms-22-07958-s001.zip › ijms-1283810-supplementary.xlsx]

## Sheet: Legends
Common muscle metabolic signatures highlight arginine and lysine metabolism as potential therapeutic targets to combat unhealthy aging
Janina Tokarz, Gabriele Möller, Anna Artati, Simone Huber, Anja Zeigerer, Bert Blaauw, Jerzy Adamski, Kenneth A. Dyar
Supplementary Material
Table S1
Non-targeted metabolomics data of skeletal muscle from young and old mice.
Data were normalized for run-day and median-scaled.
Table S2
Non-targeted metabolomics data of skeletal muscle from mice fed a low fat diet (LFD) or a high fat diet (HFD).
Data were normalized for run-day and median-scaled.
Table S3
Non-targeted metabolomics data of skeletal muscle from mice trained on a treadmill (trained+chow) or fed a HFD (sedentary+HFD).
Data were normalized for run-day and median-scaled.
Table S4
Random Forest selected metabolites in skeletal muscle froum young and old mice.
Random Forest analysis of the entire data set (Table S1) was conducted using MetaboAnalyst 5.0 with these parameters: number of trees = 500; number of predictors = 20; randomness = use a constant.
Metabolites with a Mean Decrease Accuracy > 0 were selected.
Table S5
Random Forest selected metabolites in skeletal muscle from mice fed a LFD or a HFD.
Random Forest analysis of the entire data set (Table S2) was conducted using MetaboAnalyst 5.0 with these parameters: number of trees = 500; number of predictors = 20; randomness = use a constant.
Metabolites with a Mean Decrease Accuracy > 0 were selected.
Table S6
Random Forest selected metabolites in skeletal muscle from mice trained on a treadmill (trained+chow)or fed a HFD (sedentary+HFD).
Random Forest analysis of the entire data set (Table S3) was conducted using MetaboAnalyst 5.0 with these parameters: number of trees = 500; number of predictors = 20; randomness = use a constant.
Metabolites with a Mean Decrease Accuracy > 0 were selected.
Table S7
Results of meta-analysis of all three data sets using the Statistical Meta-Analysis Module of MetaboAnalyst 5.0.
Combining p-values from multiple studies using the Stouffer's method with a significance level of 0.01 was applied, which led to the identification of 50 significant metabolites.
Table S8
Metabolites identified by meta-analysis that showed reduced levels in 'undesirable' skeletal muscle.
Table S9
Metabolites identified by meta-analysis that showed increased levels in 'undesirable' skeletal muscle.
Table S10
Muscle-enriched metabolite set that can be used for enrichment analysis with MetaboAnalyst 5.0 (upload as user-defined metabolite set library).
Table S11
Application of the muscle-enriched metabolite set (Table S10) for metabolite enrichment analysis with MetaboAnalyst 5.0 to our data sets and to two publicly available metabolomics data sets.
Metabolite names were manually matched to HMDB IDs. Original data was log-transformed, autoscaled, and used for quantitative enrichment analysis (QEA) using the Enrichment Analysis Module of MetaboAnalyst 5.0.
The QEA output for all used data sets is shown together with the identified hits.

## Sheet: Table_S1
											SAMPLE TYPE	gastrocnemius	gastrocnemius	gastrocnemius	gastrocnemius	gastrocnemius	gastrocnemius	gastrocnemius	gastrocnemius	gastrocnemius	gastrocnemius
											SAMPLE ID	C57BL6N_21months	C57BL6N_21months	C57BL6N_21months	C57BL6N_21months	C57BL6N_21months	C57BL6N_2months	C57BL6N_2months	C57BL6N_2months	C57BL6N_2months	C57BL6N_2months
BIOCHEMICAL	SUPER PATHWAY	SUB PATHWAY	COMP ID	PLATFORM	CHEMICAL ID	RI	MASS	PUBCHEM	CAS	KEGG	GROUP HMDB ID	OLD	OLD	OLD	OLD	OLD	YOUNG	YOUNG	YOUNG	YOUNG	YOUNG
(16 or 17)-methylstearate (a19:0 or i19:0)	Lipid	Fatty Acid, Branched	38296	LC/MS Neg	100002356	5993	297.28	3083779	2724-59-6		HMDB37397	1.4814	1.3563	0.726	2.1489	0.7467	0.9139	0.5262	1.2084	0.6872	0.4747
(R)-3-hydroxybutyrylcarnitine	Lipid	Fatty Acid Metabolism (Acyl Carnitine, Hydroxy)	43264	LC/MS Pos Early	100003926	2400	248.149	53481617			HMDB13127	1.1653	1.0387	2.57	1.423	1.0736	0.9636	1.3495	1.077	0.8366	0.8986
(S)-3-hydroxybutyrylcarnitine	Lipid	Fatty Acid Metabolism (Acyl Carnitine, Hydroxy)	52984	LC/MS Pos Early	100009271	2340	248.149					1.4026	0.9561	2.3976	1.3855	0.9772	1.6806	1.5205	0.8858	1.2791	0.5495
1,2-dilinoleoyl-GPC (18:2/18:2)	Lipid	Phosphatidylcholine (PC)	52603	LC/MS Pos Late	100008903	2100	782.569	5288075	998-06-1		HMDB08138	2.5083	2.2735	2.6557	1.8216	2.1581	3.5403	4.1342	3.8554	3.7174	3.582
1,2-dilinoleoyl-GPE (18:2/18:2)*	Lipid	Phosphatidylethanolamine (PE)	53174	LC/MS Pos Late	100009217	2150	740.523	9546812			HMDB09093	2.8414	2.3769	2.564	2.042	2.1111	4.3055	4.6005	4.0196	4.4679	3.0625
1,2-dioleoyl-GPC (18:1/18:1)	Lipid	Phosphatidylcholine (PC)	52457	LC/MS Pos Late	100008905	2420	786.601	10350317	4235-95-4			1.0963	1.2449	0.9951	0.9723	0.9302	0.7898	0.863	0.6245	0.9277	0.889
1,2-dipalmitoyl-GPC (16:0/16:0)	Lipid	Phosphatidylcholine (PC)	19130	LC/MS Pos Late	100000657	2450	734.569	452110	63-89-8		HMDB00564	1.1223	1.1341	1.2328	1.221	1.0402	1.0949	1.1057	1.0609	0.9873	1.0043
1,2-dipalmitoyl-GPE (16:0/16:0)*	Lipid	Phosphatidylethanolamine (PE)	57341	LC/MS Pos Late	100009204	2498	692.523	445468			HMDB08923	1.1302	1.4227	1.307	1.2488	1.0071	1.1497	0.8956	1.0612	0.7682	0.834
1,5-anhydroglucitol (1,5-AG)	Carbohydrate	Glycolysis, Gluconeogenesis, and Pyruvate Metabolism	20675	LC/MS Neg	100000580	802	163.061	64960	154-58-5	C07326	HMDB02712	1.5476	1.9062	1.775	1.6692	1.1223	1.1761	0.8697	1	1.3657	1.3634
1-(1-enyl-oleoyl)-2-oleoyl-GPE (P-18:1/18:1)*	Lipid	Lysoplasmalogen	54691	LC/MS Pos Late	100010839	2700	728.559				HMDB11441	1.1357	1.2697	1.1711	1.1767	1.2374	1.103	1.1671	0.9523	0.9542	0.9651
1-(1-enyl-oleoyl)-GPE (P-18:1)*	Lipid	Lysoplasmalogen	44621	LC/MS Pos Late	100005372	1566	464.314					1.7152	1.7302	1.5388	1.7246	1.8563	0.9163	1.1115	1.245	0.9073	0.9875
1-(1-enyl-palmitoyl)-2-arachidonoyl-GPC (P-16:0/20:4)*	Lipid	Plasmalogen	52689	LC/MS Pos Late	100009014	2200	766.574				HMDB11220	0.7829	0.6824	0.7982	1.1074	0.9794	0.8705	1	0.5676	0.9286	0.8599
1-(1-enyl-palmitoyl)-2-arachidonoyl-GPE (P-16:0/20:4)*	Lipid	Plasmalogen	52673	LC/MS Pos Late	100009002	2300	724.528				HMDB11352	1.012	1.0463	1.0035	1.0705	1.0566	1.675	1.8345	1.4488	1.7639	1.6935
1-(1-enyl-palmitoyl)-2-linoleoyl-GPC (P-16:0/18:2)*	Lipid	Plasmalogen	52682	LC/MS Pos Late	100009009	2300	742.574				HMDB11211	1.5992	1.4815	1.9777	1.3813	1.341	0.9499	1.1779	1.0201	1.2533	0.9484
1-(1-enyl-palmitoyl)-2-linoleoyl-GPE (P-16:0/18:2)*	Lipid	Plasmalogen	52677	LC/MS Pos Late	100009069	2400	700.528				HMDB11343	1.6374	1.4988	1.5649	1.3212	1.1914	2.06	2.1942	1.9924	1.9653	1.8125
1-(1-enyl-palmitoyl)-2-oleoyl-GPC (P-16:0/18:1)*	Lipid	Plasmalogen	52478	LC/MS Pos Late	100009007	2550	744.59					1.1497	1.1119	1.2162	1.0494	1.0841	0.68	0.8134	0.6706	0.6405	0.7455
1-(1-enyl-palmitoyl)-2-oleoyl-GPE (P-16:0/18:1)*	Lipid	Plasmalogen	52477	LC/MS Pos Late	100009005	2750	702.543				HMDB11342	1.3329	1.2773	1.1645	1.2734	1.0553	1.5234	1.5672	1.3204	1.4177	1.3085
1-(1-enyl-palmitoyl)-2-palmitoleoyl-GPC (P-16:0/16:1)*	Lipid	Plasmalogen	52713	LC/MS Pos Late	100009160	2218	716.559				HMDB11207	1.1503	1.151	0.9965	1.0873	1.0152	0.48	0.3796	0.3796	0.6692	0.4681
1-(1-enyl-palmitoyl)-2-palmitoyl-GPC (P-16:0/16:0)*	Lipid	Plasmalogen	52716	LC/MS Pos Late	100009162	2550	718.574	11146967			HMDB11206	1.2815	1.1459	1.2925	1.1818	1.091	1.0429	1.0518	1.0169	1.1011	1.0164
1-(1-enyl-palmitoyl)-GPE (P-16:0)*	Lipid	Lysoplasmalogen	39270	LC/MS Pos Late	100003000	1558	438.298					1.1693	1.29	1.194	1.2372	1.4902	1.0073	1.2608	1.5595	0.9927	1.0576
1-(1-enyl-stearoyl)-2-arachidonoyl-GPE (P-18:0/20:4)*	Lipid	Plasmalogen	52475	LC/MS Pos Late	100008999	2550	752.559	9547058			HMDB05779	1.2945	0.992	0.973	1.2083	1.1438	1.7967	1.5638	1.4038	1.6549	1.5515
1-(1-enyl-stearoyl)-2-oleoyl-GPE (P-18:0/18:1)	Lipid	Plasmalogen	52614	LC/MS Pos Late	100008919	3100	730.574		144371-68-6		HMDB11375	1.0964	1.3866	1.2098	1.0902	1.2827	1.1716	1.2573	0.9274	1.1213	1.0252
1-(1-enyl-stearoyl)-GPE (P-18:0)*	Lipid	Lysoplasmalogen	39271	LC/MS Pos Late	100003001	1649	466.329					1.1554	1.2253	1.3953	1.4028	1.4659	0.9998	1.1181	1.2506	1.08	1
1-arachidonoyl-GPC* (20:4)*	Lipid	Lysophospholipid	34061	LC/MS Neg	100001551	6074	618.341			C05208	HMDB10395	1.8395	1.5658	0.7433	2.9114	0.4671	2.0978	0.6705	1.9265	1.3034	0.6778
1-arachidonoyl-GPE (20:4n6)*	Lipid	Lysophospholipid	35186	LC/MS Neg	100001571	5874	500.278	42607465			HMDB11517	1.0894	1.0007	0.2281	1.593	0.2588	1.8326	0.9513	2.008	1.4574	0.4211
1-arachidonoyl-GPI* (20:4)*	Lipid	Lysophospholipid	34214	LC/MS Neg	100001654	5482	619.289				HMDB61690	1.2815	0.9989	0.8704	2.0164	0.3657	0.9499	0.2804	1.2339	0.6342	0.3222
1-carboxyethylisoleucine	Amino Acid	Leucine, Isoleucine and Valine Metabolism	62558	LC/MS Neg	100020427	2628	202.108					0.6163	0.7291	0.1604	0.1604	0.1604	0.7996	0.1604	0.1604	0.2079	0.5591
1-carboxyethylleucine	Amino Acid	Leucine, Isoleucine and Valine Metabolism	62559	LC/MS Neg	100020425	2663	202.108					0.628	0.7109	0.4526	0.4526	0.4526	0.7846	0.4526	0.4526	0.6333	0.8301
1-carboxyethylvaline	Amino Acid	Leucine, Isoleucine and Valine Metabolism	62562	LC/MS Neg	100020423	2008	188.093					0.5635	0.8316	1	1.0177	0.421	0.8064	0.421	0.421	0.5483	0.7236
1-lignoceroyl-GPC (24:0)	Lipid	Lysophospholipid	49617	LC/MS Pos Late	100002873	1907	608.465		325171-59-3		HMDB10405	1.6632	1.1768	1.3831	1.5767	1.1338	0.8597	1.0899	0.8708	1.1597	0.957
1-linolenoyl-GPC (18:3)*	Lipid	Lysophospholipid	45951	LC/MS Pos Late	100005350	1410	518.324				HMDB10388	2.0699	1.6598	1.5962	1.9182	2.8215	2.6355	3.2993	4.4821	2.52	2.881
1-linoleoyl-2-arachidonoyl-GPC (18:2/20:4n6)*	Lipid	Phosphatidylcholine (PC)	52710	LC/MS Pos Late	100009131	2000	806.569				HMDB08147	1.9837	1.9093	1.7224	1.742	1.8714	2.2122	2.929	2.253	2.5345	2.4216
1-linoleoyl-2-arachidonoyl-GPE (18:2/20:4)*	Lipid	Phosphatidylethanolamine (PE)	53189	LC/MS Pos Late	100009222	2080	764.523				HMDB09102	2.2626	1.5624	0.8554	1.6325	1.6295	4.2343	4.9467	3.4	4.8144	4.2921
1-linoleoyl-GPC (18:2)	Lipid	Lysophospholipid	34419	LC/MS Pos Late	100001395	1465	520.34	11988421		C04100	HMDB10386	2.132	2.3122	2.4162	2.1743	3.8582	1.9068	2.6032	3.598	1.7749	1.8174
1-linoleoyl-GPE (18:2)*	Lipid	Lysophospholipid	36600	LC/MS Pos Late	100001570	1482	478.293	52925130			HMDB11507	2.2885	2.5815	2.1608	2.1792	3.6898	2.0445	2.5235	4.5939	2.1994	1.6998
1-linoleoylglycerol (18:2)	Lipid	Monoacylglycerol	27447	LC/MS Neg	100001040	6477	279.233	5283469	2277-28-3			3.9371	1.4947	0.2528	6.7593	0.3859	0.5413	0.2528	0.2528	0.6726	0.2528
1-methylguanidine	Amino Acid	Guanidino and Acetamido Metabolism	48114	LC/MS Pos Early	100000715	2149	74.0713	10111	22661-87-6	C02294	HMDB01522	0.7814	0.6792	0.5284	1.0425	0.5284	0.6467	0.7369	0.5284	0.5284	0.5284
1-methylhistamine	Amino Acid	Histidine Metabolism	43831	LC/MS Pos Early	100001204	3040	126.103	3614	501-75-7	C05127	HMDB00898	1.0966	1.1396	1.5339	1.3405	1.098	0.8569	0.8747	0.5628	0.8921	0.9058
1-methylhistidine	Amino Acid	Histidine Metabolism	30460	LC/MS Pos Early	100001051	2755	170.092	92105	332-80-9	C01152	HMDB00001	0.725	0.8172	1	0.8416	0.9268	0.7369	0.8737	0.569	0.7814	0.916
1-myristoyl-2-arachidonoyl-GPC (14:0/20:4)*	Lipid	Phosphatidylcholine (PC)	53195	LC/MS Pos Late	100009139	1950	754.538				HMDB07883	0.9351	0.9612	0.4865	0.8283	1.036	1.0384	1.1493	0.7418	1.3238	1.1973
1-myristoyl-2-palmitoyl-GPC (14:0/16:0)	Lipid	Phosphatidylcholine (PC)	19258	LC/MS Pos Late	100000672	2250	706.538	129657	69525-80-0		HMDB07869	0.8419	1.0371	0.862	0.9	1.0756	0.7291	0.7752	0.6682	0.7149	0.6192
1-oleoyl-2-arachidonoyl-GPE (18:1/20:4)*	Lipid	Phosphatidylethanolamine (PE)	55041	LC/MS Pos Late	100009219	2200	766.538				HMDB09069	1.5453	1.2739	0.82	1.1407	1.1462	1.7295	1.9637	1.6883	1.9462	1.6297
1-oleoyl-2-arachidonoyl-GPI (18:1/20:4)*	Lipid	Phosphatidylinositol (PI)	54994	LC/MS Pos Late	100010951	2568	902.575					1.0982	2.0267	1.2242	1.3504	2.0678	1.5377	2.8392	1.8666	2.5402	1.9442
1-oleoyl-2-docosahexaenoyl-GPC (18:1/22:6)*	Lipid	Phosphatidylcholine (PC)	52697	LC/MS Pos Late	100009130	2100	832.585				HMDB08123	1.1317	1.1427	1.4674	1.2487	1.0992	0.6043	0.7537	0.6822	0.6238	0.5339
1-oleoyl-2-docosahexaenoyl-GPE (18:1/22:6)*	Lipid	Phosphatidylethanolamine (PE)	53209	LC/MS Pos Late	100009220	2119	790.538					1.3126	1.3277	1.2873	1.2857	1.133	1.0035	1.0587	0.9217	1.018	0.764
1-oleoyl-2-linoleoyl-GPC (18:1/18:2)*	Lipid	Phosphatidylcholine (PC)	52453	LC/MS Pos Late	100008981	2250	784.585					1.7084	1.7188	1.7287	1.5859	1.4996	1.0875	1.5182	1.0939	1.3262	0.7548
1-oleoyl-2-linoleoyl-GPE (18:1/18:2)*	Lipid	Phosphatidylethanolamine (PE)	52687	LC/MS Pos Late	100009078	2270	742.538	9546753			HMDB05349	1.9915	1.7963	1.5091	1.481	1.403	2.3269	2.4271	2.0755	2.3482	1.8708
1-oleoyl-GPC (18:1)	Lipid	Lysophospholipid	48258	LC/MS Pos Late	100001272	1540	522.355	16081932	19420-56-5		HMDB02815	1.334	1.4962	1.1569	1.2466	1.7512	0.7189	0.9944	1.2649	0.6828	0.8882
1-oleoyl-GPE (18:1)	Lipid	Lysophospholipid	35628	LC/MS Neg	100001569	6125.1	478.294	9547071	89576-29-4		HMDB11506	1.4372	1.2447	0.6159	2.1547	0.5614	1.6222	0.8286	1.5878	1.7656	0.2943
1-oleoylglycerol (18:1)	Lipid	Monoacylglycerol	21184	LC/MS Neg	100000924	6650	281.249	5283468	111-03-5		HMDB11567	3.6761	1.0572	0.1588	5.2049	0.9375	0.3004	0.1588	0.1588	0.1588	0.1962
1-palmitoleoyl-2-linolenoyl-GPC (16:1/18:3)*	Lipid	Phosphatidylcholine (PC)	53180	LC/MS Pos Late	100009345	1900	754.538				HMDB08008	2.2908	2.2945	2.6078	1.6299	2.1521	2.2002	3.3674	2.7319	2.5487	2.3715
1-palmitoleoyl-2-linoleoyl-GPC (16:1/18:2)*	Lipid	Phosphatidylcholine (PC)	52683	LC/MS Pos Late	100009075	2050	756.554				HMDB08006	1.6484	1.5126	1.0685	1.2134	1.3232	1.6574	1.7501	1.378	1.8498	1.6459
1-palmitoleoyl-GPC* (16:1)*	Lipid	Lysophospholipid	33230	LC/MS Pos Late	100001511	1450	494.324	24779461			HMDB10383	1.4745	1.936	1	1.1721	2.0649	0.6418	0.9833	0.9955	0.7514	0.8042
1-palmitoyl-2-arachidonoyl-GPC (16:0/20:4n6)	Lipid	Phosphatidylcholine (PC)	52462	LC/MS Pos Late	100008914	2200	782.569	10747814	35418-58-7		HMDB07982	1.2183	0.9654	0.8059	1.0103	1.0639	1.3706	1.3978	1.1689	1.4665	1.3512
1-palmitoyl-2-arachidonoyl-GPE (16:0/20:4)*	Lipid	Phosphatidylethanolamine (PE)	52464	LC/MS Pos Late	100008990	2250	740.523	9546800			HMDB05323	1.3001	0.9128	0.6318	0.9859	1.004	1.7501	1.7852	1.538	1.9677	1.7229
1-palmitoyl-2-dihomo-linolenoyl-GPC (16:0/20:3n3 or 6)*	Lipid	Phosphatidylcholine (PC)	52454	LC/MS Pos Late	100008985	2285	784.585					1.1516	1.0789	0.7791	0.7893	0.8889	1.7801	1.4914	1.4127	1.88	1.8187
1-palmitoyl-2-docosahexaenoyl-GPC (16:0/22:6)	Lipid	Phosphatidylcholine (PC)	52610	LC/MS Pos Late	100008915	2055	806.569	6441886	59403-54-2		HMDB07991	0.9596	0.9855	1.2065	1.0141	1.0966	0.6867	0.7962	0.7975	0.7347	0.7132
1-palmitoyl-2-docosahexaenoyl-GPE (16:0/22:6)*	Lipid	Phosphatidylethanolamine (PE)	52465	LC/MS Pos Late	100008991	2160	764.523	9546799			HMDB05324	1.2211	1.1789	1.0824	1.2052	1.3138	0.6199	0.6448	0.639	0.7032	0.6386
1-palmitoyl-2-linoleoyl-GPC (16:0/18:2)	Lipid	Phosphatidylcholine (PC)	42446	LC/MS Pos Late	1537	2160	758.569	5287971	40811-94-7		HMDB07973	1.3561	1.267	1.1042	1.0935	1.1615	1.7723	1.7423	1.612	2.0102	1.7309
1-palmitoyl-2-linoleoyl-GPE (16:0/18:2)	Lipid	Phosphatidylethanolamine (PE)	42449	LC/MS Pos Late	100001870	2350	716.523	9546747			HMDB05322	1.7439	1.5097	1.3484	1.355	1.331	2.023	1.7284	1.844	2.0166	1.583
1-palmitoyl-2-oleoyl-GPC (16:0/18:1)	Lipid	Phosphatidylcholine (PC)	52461	LC/MS Pos Late	1539	2450	760.585	6436017	26853-31-6;26853-31-6		HMDB07972	1.1319	1.1124	0.9235	1.0855	0.9737	0.9462	1.0066	0.8635	0.9592	0.9651
1-palmitoyl-2-oleoyl-GPE (16:0/18:1)	Lipid	Phosphatidylethanolamine (PE)	19263	LC/MS Pos Late	1526	2600	718.538	5283496	26662-94-2		HMDB05320	1.4761	1.5035	1.1422	1.3367	1.2288	1.1229	1.1451	0.8841	1.02	0.9477
1-palmitoyl-2-oleoyl-GPG (16:0/18:1)	Lipid	Phosphatidylglycerol (PG)	52448	LC/MS Pos Late	100000641	3206	766.559	5283509				0.5899	0.9975	1	0.893	0.9689	1.2333	1.1533	1.3006	1.0729	0.9517
1-palmitoyl-2-palmitoleoyl-GPC (16:0/16:1)*	Lipid	Phosphatidylcholine (PC)	52470	LC/MS Pos Late	100008984	2200	732.554					1.15	1.2223	0.8637	0.9671	1.0713	0.6737	0.7197	0.606	0.7336	0.65
1-palmitoyl-2-stearoyl-GPC (16:0/18:0)	Lipid	Phosphatidylcholine (PC)	52616	LC/MS Pos Late	100008921	2750	762.601		59403-51-9		HMDB07970	1.0761	1.2585	1.5238	1.2581	1.26	1.1039	1.1272	1.1412	0.934	0.9767
1-palmitoyl-GPC (16:0)	Lipid	Lysophospholipid	33955	LC/MS Pos Late	100001263	1525	496.34	86554	17364-16-8		HMDB10382	1.1432	1.2637	1.0425	1.0326	1.5806	1.0169	1.2955	1.4866	0.9992	1.0302
1-palmitoyl-GPE (16:0)	Lipid	Lysophospholipid	35631	LC/MS Pos Late	100001567	1544	454.293	9547069	53862-35-4		HMDB11503	1.5704	1.5957	1	1.4063	1.8217	1.007	1.0295	1.3987	1.0208	0.9021
1-palmitoyl-GPG (16:0)*	Lipid	Lysophospholipid	45970	LC/MS Neg	100005717	5570	483.273	3300276				1.0589	0.8883	0.2721	1.2972	0.2721	1.1468	0.2721	1.8856	1.0448	0.2721
1-stearoyl-2-arachidonoyl-GPC (18:0/20:4)	Lipid	Phosphatidylcholine (PC)	42450	LC/MS Pos Late	100001869	2400	810.601	16219824	35418-59-8		HMDB08048	1.0087	0.8005	0.9865	1.1112	1.0764	1.4168	1.524	1.2122	1.4723	1.0971
1-stearoyl-2-arachidonoyl-GPE (18:0/20:4)	Lipid	Phosphatidylethanolamine (PE)	52447	LC/MS Pos Late	100008977	2475	768.554	5289133			HMDB09003	1.0347	0.8441	0.6241	0.9211	1.0044	2.1492	2.5981	1.6415	2.1337	2.0824
1-stearoyl-2-arachidonoyl-GPI (18:0/20:4)	Lipid	Phosphatidylinositol (PI)	52449	LC/MS Pos Late	100000616	3000	904.591		383907-33-3		HMDB09815	1.3151	0.9925	0.9527	1.1365	1.236	1.0735	1.3691	1.2736	1.3622	1.0104
1-stearoyl-2-arachidonoyl-GPS (18:0/20:4)	Lipid	Phosphatidylserine (PS)	52235	LC/MS Pos Late	100001872	2565	812.544				HMDB12383	1.3543	1.1498	1	1.3227	1.3811	1.4253	1.6011	1.165	1.2824	1.2497
1-stearoyl-2-docosahexaenoyl-GPC (18:0/22:6)	Lipid	Phosphatidylcholine (PC)	52611	LC/MS Pos Late	100008916	2300	834.601		59403-52-0			0.875	0.7472	1.6438	1.1734	1.0924	0.6851	0.7137	0.7026	0.6482	0.4837
1-stearoyl-2-docosahexaenoyl-GPE (18:0/22:6)*	Lipid	Phosphatidylethanolamine (PE)	52466	LC/MS Pos Late	100008992	2375	792.554	9546798			HMDB05334	0.9865	0.8196	0.9507	0.9709	0.9246	1.046	0.996	1.0192	1.0241	0.8461
1-stearoyl-2-linoleoyl-GPC (18:0/18:2)*	Lipid	Phosphatidylcholine (PC)	52452	LC/MS Pos Late	100008980	2450	786.601					1.5574	1.0213	1	1.2584	1.1834	1.7571	1.5073	1.2868	1.8249	1.1603
1-stearoyl-2-linoleoyl-GPE (18:0/18:2)*	Lipid	Phosphatidylethanolamine (PE)	52446	LC/MS Pos Late	100008976	2575	744.554	9546749			HMDB08994	1.4943	1.2657	1.029	1.2188	1.2423	2.0422	1.9321	1.5183	1.9778	1.6422
1-stearoyl-2-oleoyl-GPC (18:0/18:1)	Lipid	Phosphatidylcholine (PC)	52438	LC/MS Pos Late	100008904	2644	788.616		56421-10-4		HMDB08038	1.011	1.0303	0.9371	1.0543	1.0362	0.9746	1.0693	0.8045	0.9099	0.8356
1-stearoyl-2-oleoyl-GPE (18:0/18:1)	Lipid	Phosphatidylethanolamine (PE)	42448	LC/MS Pos Late	100001856	2950	746.569				HMDB08993	1.16	1.2919	1.236	1.1188	1.1947	1.1976	1.188	1.0125	1.065	0.8861
1-stearoyl-2-oleoyl-GPS (18:0/18:1)	Lipid	Phosphatidylserine (PS)	19265	LC/MS Pos Late	100000639	3000	790.559	9547087			HMDB10163	1.3072	1.4936	1.4048	1.3049	1.511	1.2052	1.3843	1.1906	1.1864	1.0252
1-stearoyl-GPC (18:0)	Lipid	Lysophospholipid	33961	LC/MS Pos Late	100001271	1606	524.371	497299	19420-57-6		HMDB10384	1.2623	1.1655	1.1336	1.348	1.7727	1.0636	1.3424	1.5469	1.0813	0.9169
1-stearoyl-GPE (18:0)	Lipid	Lysophospholipid	42398	LC/MS Pos Late	100001461	1626	482.324	9547068	69747-55-3		HMDB11130	1.3118	1.2747	1.0008	1.1769	1.8992	1.2597	1.5944	1.9982	1.3866	1.0816
1-stearoyl-GPI (18:0)	Lipid	Lysophospholipid	19324	LC/MS Neg	100000656	5794	599.32		796963-93-4		HMDB61696	1.2161	0.7746	0.9602	1.6073	0.3943	0.9582	0.3217	0.9966	1.2945	0.2274
1-stearoyl-GPS (18:0)*	Lipid	Lysophospholipid	45966	LC/MS Neg	100004327	5800	524.299	9547101				0.7831	0.6478	0.5588	1.5654	0.3363	1.0133	0.3363	0.9476	0.3363	0.3363
10-heptadecenoate (17:1n7)	Lipid	Long Chain Monounsaturated Fatty Acid	33971	LC/MS Neg	100001278	5555	267.233	5312435	29743-97-3		HMDB60038	1.7941	1.5355	0.7732	3.7225	0.5352	0.8609	0.3909	1	0.6726	0.3652
10-nonadecenoate (19:1n9)	Lipid	Long Chain Monounsaturated Fatty Acid	33972	LC/MS Neg	100001277	5780	295.264	5312513	73033-09-7		HMDB13622	1.9176	1.3059	0.5356	3.8731	0.3409	0.9304	0.2499	0.9377	0.6084	0.2703
13-HODE + 9-HODE	Lipid	Fatty Acid, Monohydroxy	37752	LC/MS Neg	100002196	5275	295.228					1.8381	2.1422	1.3852	3.1154	1.0637	0.7418	0.4927	0.9274	1.0525	1.032
14-HDoHE/17-HDoHE	Lipid	Docosanoid	53034	LC/MS Neg	100009278	5296	343.228					0.9618	0.7397	1	0.8617	0.2694	0.2694	0.2694	0.2694	0.3241	0.2694
2'-deoxycytidine	Nucleotide	Pyrimidine Metabolism, Cytidine containing	15949	LC/MS Pos Early	100000125	2193	228.098	13711	951-77-9	C00881	HMDB00014	0.7555	0.822	1.1389	1.2011	1.0357	0.9521	0.9236	0.7259	0.8959	0.7732
2'-deoxyuridine	Nucleotide	Pyrimidine Metabolism, Uracil containing	52602	LC/MS Neg	536	1586	227.067	13712	951-78-0	C00526	HMDB00012	0.5714	0.5831	1.529	1.0312	0.4963	0.9229	0.456	0.7577	0.7036	0.7597
2,6-dihydroxybenzoic acid	Xenobiotics	Drug - Topical Agents	63042	LC/MS Neg	100020837	2575	153.019	9338	303-07-1		HMDB13676	0.3724	0.6051	0.3776	0.3724	0.3724	0.3724	0.3724	0.3724	0.3724	0.3724
2-aminoadipate	Amino Acid	Lysine Metabolism	6146	LC/MS Pos Early	381	1912	162.076	469	542-32-5;1118-90-7	C00956	HMDB00510	0.553	0.6024	0.5434	0.7248	0.6169	0.7462	0.7561	0.4353	0.6718	0.7682
2-aminooctanoate	Lipid	Fatty Acid, Amino	43343	LC/MS Pos Late	100004227	750	160.133	69522	644-90-6		HMDB00991	0.1081	0.951	1.6607	1.1006	0.9033	0.1081	1.4386	1.4418	1.2626	1.7399
2-aminophenol sulfate	Xenobiotics	Food Component/Plant	43266	LC/MS Neg	100004322	1677	188.002	181670			HMDB61116	0.366	0.366	0.366	0.366	0.366	0.366	0.366	0.366	0.366	0.366
2-butenoylglycine	Lipid	Fatty Acid Metabolism (Acyl Glycine)	61785	LC/MS Neg	100016110	1380	142.051	6303498	71428-89-2			0.453	0.453	1.2158	0.5732	0.453	0.453	0.453	0.453	0.453	0.7616
2-hydroxy-3-methylvalerate	Amino Acid	Leucine, Isoleucine and Valine Metabolism	36746	LC/MS Neg	100001541	1800	131.071	164623	488-15-3		HMDB00317	0.7753	0.8437	0.4267	0.3788	0.5513	0.8392	0.4362	0.3788	0.5388	0.7353
2-hydroxyglutarate	Lipid	Fatty Acid, Dicarboxylate	37253	LC/MS Neg	100002070	600	147.03	43	40951-21-1	C02630	HMDB0059655	1.1886	1.4982	2.6927	1.5762	0.9187	0.9226	0.6796	0.6494	0.7375	0.3919
2-hydroxyheptanoate*	Lipid	Fatty Acid, Monohydroxy	61827	LC/MS Neg	100019960	2900	145.087	2750949				0.4025	0.9086	0.8308	0.4025	0.5743	0.8624	0.4025	1.0232	0.4025	0.4025
2-hydroxyhippurate (salicylurate)	Xenobiotics	Benzoate Metabolism	18281	LC/MS Neg	1869	2184	194.046	10253	487-54-7	C07588	HMDB00840	0.3109	0.3109	0.3109	0.3109	0.3109	0.3109	0.3109	0.3109	0.3109	0.3109
2-linoleoylglycerol (18:2)	Lipid	Monoacylglycerol	32506	LC/MS Neg	100000987	6250	279.233	5365676	3443-82-1		HMDB11538	3.6476	1.3133	0.0928	5.2078	0.4022	0.3384	0.0928	0.0928	0.4284	0.7245
2-methylcitrate/homocitrate	Energy	TCA Cycle	52282	LC/MS Neg	100008929	575	205.035					1.1091	0.8077	1.5228	1.316	0.6915	1.052	0.6045	0.6803	0.7702	0.5581
2-methylmalonylcarnitine (C4-DC)	Lipid	Fatty Acid Metabolism (also BCAA Metabolism)	35482	LC/MS Pos Early	100001596	2440	262.128	53481628	149181-64-6		HMDB13133	0.8831	0.8641	1.3347	1.3401	0.9209	1.0566	0.9784	0.7241	0.8021	0.4801
2-oleoylglycerol (18:1)	Lipid	Monoacylglycerol	21232	LC/MS Neg	100000943	6500	281.249	5319879	3443-84-3		HMDB11537	1.8329	0.527	0.2019	4.1055	0.2818	0.2019	0.2019	0.2019	0.2019	0.2019
2-palmitoleoyl-GPC* (16:1)*	Lipid	Lysophospholipid	35819	LC/MS Pos Late	100001561	1425	494.324				HMDB10383	1.5903	1.9227	1	1.5854	1.8257	0.7835	0.9543	0.9662	0.6413	1.035
2-palmitoyl-GPC* (16:0)*	Lipid	Lysophospholipid	35253	LC/MS Neg	100001562	6215	570.341	15061532			HMDB61702	1.2153	1.0196	0.6987	1.7769	0.4857	1.3272	0.4675	1.5542	0.965	0.3242
3-(3-hydroxyphenyl)propionate sulfate	Xenobiotics	Benzoate Metabolism	45415	LC/MS Neg	100005391	1294	245.012	187488	86321-32-6			0.3457	0.3457	0.3457	0.3457	0.3457	0.3457	0.3457	0.3457	0.3457	0.3457
3-(4-hydroxyphenyl)lactate (HPLA)	Amino Acid	Tyrosine Metabolism	32197	LC/MS Neg	240	1379	181.051	9378	6482-98-0	C03672	HMDB00755	0.6353	0.6427	0.7302	0.7348	0.473	0.6957	0.3471	0.6595	0.6457	0.5119
3-hydroxybutyrate (BHBA)	Lipid	Ketone Bodies	542	LC/MS Neg	254	743.2	103.04	441	625-72-9	C01089	HMDB00357	0.5789	1.1274	1.7809	1.3663	0.7397	1.166	0.6684	0.5638	0.7045	0.8719
3-hydroxydecanoate	Lipid	Fatty Acid, Monohydroxy	22053	LC/MS Neg	100000997	4634.7	187.134	26612	5561-87-5		HMDB02203	1.0913	1.1606	1.4496	1.2947	0.6721	0.9989	0.8275	0.4089	0.2799	0.3902
3-hydroxydecanoylcarnitine	Lipid	Fatty Acid Metabolism (Acyl Carnitine, Hydroxy)	63358	LC/MS Pos Late	100021141	961	332.243				HMDB61636	2.2355	1.1432	1.2799	1.8923	1.2665	1.5119	0.8627	0.5713	0.9774	0.6489
3-hydroxyhexanoate	Lipid	Fatty Acid, Monohydroxy	53230	LC/MS Neg	100006367	1725	131.071	151492	10191-24-9			0.7384	0.7989	0.8924	0.4113	0.4113	0.9095	0.4113	0.4361	0.8821	0.8534
3-hydroxylaurate	Lipid	Fatty Acid, Monohydroxy	32457	LC/MS Neg	100001112	5175	215.165	94216	53941-38-1		HMDB00387	0.8457	0.751	1.0923	1.1042	0.2294	1.073	0.6735	0.3224	0.619	0.4607
3-hydroxyoctanoate	Lipid	Fatty Acid, Monohydroxy	22001	LC/MS Neg	100000773	3446	159.103	26613	88930-08-9		HMDB01954	0.9084	0.9974	1.115	0.9928	0.339	0.7636	0.339	0.339	0.339	0.339
3-hydroxyoctanoylcarnitine (1)	Lipid	Fatty Acid Metabolism (Acyl Carnitine, Hydroxy)	64393	LC/MS Pos Early	100021990	3445	304.212					1.3169	1.03	2.2227	1.6474	1.0922	1.2284	1.1379	0.5041	0.1555	0.4154
3-hydroxyoleate*	Lipid	Fatty Acid, Monohydroxy	61843	LC/MS Neg	100019966	5508	297.243					0.9838	1.036	0.8502	0.9607	0.3654	0.7581	0.4845	0.6163	0.4127	0.3278
3-hydroxyoleoylcarnitine	Lipid	Fatty Acid Metabolism (Acyl Carnitine, Hydroxy)	61840	LC/MS Pos Late	100019801	1406	442.353					1.0732	0.9975	0.9152	0.9604	1.1145	1.4288	1.0646	0.9649	0.8369	0.5514
3-hydroxypalmitate	Lipid	Fatty Acid, Monohydroxy	27503	LC/MS Neg	100000983	5476	271.228	301590	928-17-6		HMDB10734	0.8702	0.8835	0.8135	1.0017	0.5341	0.9788	0.7607	0.8039	0.6308	0.5404
3-hydroxypalmitoylcarnitine	Lipid	Fatty Acid Metabolism (Acyl Carnitine, Hydroxy)	61839	LC/MS Pos Late	100019800	1380	416.337					1.1866	0.8313	0.5589	0.9195	1.0259	1.7995	1.3994	0.7147	0.9557	0.6774
3-indoxyl sulfate	Amino Acid	Tryptophan Metabolism	27672	LC/MS Neg	100000467	2222.2	212.002	10258	2642-37-7		HMDB00682	0.2182	0.094	0.4447	0.241	0.0838	0.3084	0.0838	0.0838	0.3905	0.1953
3-methyl-2-oxobutyrate	Amino Acid	Leucine, Isoleucine and Valine Metabolism	44526	LC/MS Neg	100000936	1465	115.04	49	3715-29-5	C00141	HMDB00019	0.3929	0.6636	0.1805	0.1805	0.1805	0.402	0.4541	0.3586	1.2058	0.8045
3-methyl-2-oxovalerate	Amino Acid	Leucine, Isoleucine and Valine Metabolism	15676	LC/MS Neg	100000036	2064.2	129.056	47	1460-34-0;51829-07-3	C00671	HMDB03736	0.7737	0.4713	0.1172	0.1172	0.5698	0.7231	0.263	0.6078	0.9235	0.8672
3-methylhistidine	Amino Acid	Histidine Metabolism	15677	LC/MS Neg	100000042	906.3	168.078	64969	368-16-1	C01152	HMDB00479	0.7637	0.804	0.6698	0.9542	0.4244	0.4933	0.2948	0.1621	0.6287	0.5935
3-phosphoglycerate	Carbohydrate	Glycolysis, Gluconeogenesis, and Pyruvate Metabolism	1414	LC/MS Neg	132	583	184.986	724	80731-10-8	C00597	HMDB00807	1.1433	1.0738	1.0168	0.9737	0.7984	1.0263	0.4079	0.6809	0.7292	0.7174
4-ethylphenyl sulfate	Xenobiotics	Benzoate Metabolism	36099	LC/MS Neg	100001756	3580	201.023	20822574	123-07-9	C13637	HMDB62551	0.2694	0.2694	0.2694	0.2694	0.6495	0.2694	0.2694	0.2694	0.2694	0.2694
4-hydroxy-nonenal-glutathione	Amino Acid	Glutathione Metabolism	48504	LC/MS Neg	100006240	3387.5	462.192		99927-70-5			1.4682	1.3153	0.4689	1.6147	0.4689	1.2022	0.4689	0.4689	1.2764	0.7022
4-hydroxybutyrate (GHB)	Lipid	Fatty Acid, Monohydroxy	34585	LC/MS Pos Early	100001507	1148	87.0441	10413	502-85-2	C00989	HMDB00710	1.2472	1.0083	1.2257	1.3883	1.2077	0.7746	0.962	0.7872	0.7802	1.0076
4-hydroxynonenal	Lipid	Fatty Acid, Oxidized	38309	LC/MS Neg	143	4745	155.108	1693	75899-68-2;128946-65-6		HMDB04362	0.9432	0.7765	1.4927	1.4202	1.066	1.2854	0.5331	0.9078	0.3494	0.9707
4-methyl-2-oxopentanoate	Amino Acid	Leucine, Isoleucine and Valine Metabolism	22116	LC/MS Neg	100000551	2170	129.056	70	816-66-0	C00233	HMDB00695	0.6883	0.721	0.0963	0.1845	0.5479	0.7475	0.3894	0.8726	0.7741	0.6402
5,6-dihydrouridine	Nucleotide	Pyrimidine Metabolism, Uracil containing	61833	LC/MS Neg	100001425	1119	245.078	94312	5627-05-04			1.0913	0.8386	1.0518	1.003	0.543	1.1226	0.8059	0.8329	1.0147	1.0472
5-(galactosylhydroxy)-L-lysine	Amino Acid	Lysine Metabolism	43582	LC/MS Pos Early	100002462	2755	325.161	123986	32448-36-5			0.804	0.9416	0.8403	0.9642	1.1097	1.1771	1.3807	0.7833	1.1488	1.2993
5-dodecenoate (12:1n7)	Lipid	Medium Chain Fatty Acid	33968	LC/MS Neg	100001232	5224	197.155	5312378	2430-94-6		HMDB00529	1.163	1.4049	0.7521	1.6148	0.7977	0.9988	0.7239	0.44	0.6175	0.7152
5-methylthioadenosine (MTA)	Amino Acid	Polyamine Metabolism	1419	LC/MS Pos Early	212	2752	298.097	439176	2457-80-9	C00170	HMDB01173	0.8203	0.8982	1.5742	1.0297	1.0161	1.096	1.464	0.6814	0.9459	1.1286
5-methylthioribose	Amino Acid	Methionine, Cysteine, SAM and Taurine Metabolism	62100	LC/MS Pos Early	100002103	790	181.053	494	23656-67-9		HMDB01087	0.9739	0.7278	1	0.8122	0.8236	0.9867	0.9127	0.8925	0.6232	0.9927
5-oxoproline	Amino Acid	Glutathione Metabolism	1494	LC/MS Neg	1021	738.5	128.035	7405	98-79-3	C01879	HMDB00267	0.9131	0.7431	1.2295	1.293	0.5925	0.8885	0.5654	0.7666	0.9409	0.863
5-phosphoribosyl diphosphate (PRPP)	Carbohydrate	Pentose Phosphate Pathway	36840	LC/MS Neg	166	570	308.978	7339	108321-05-7	C00119	HMDB00280	1.4385	1.2723	1.1264	1.3673	0.5356	1.1014	0.5013	0.6947	0.8405	1
6-phosphogluconate	Carbohydrate	Pentose Phosphate Pathway	15442	LC/MS Neg	100000341	583.9	275.017	91493	921-62-0;53411-70-4	C00345	HMDB01316	0.416	0.9991	0.4788	0.6267	0.581	1.2688	0.7896	0.5725	1.2361	1.381
7-methylguanine	Nucleotide	Purine Metabolism, Guanine containing	35114	LC/MS Pos Early	100001456	2175	166.072	11361	578-76-7	C02242	HMDB00897	0.9077	0.9849	1.0938	0.8239	0.8532	1.611	0.9329	0.7355	0.7864	0.9594
acetylcarnitine (C2)	Lipid	Fatty Acid Metabolism (Acyl Carnitine, Short Chain)	32198	LC/MS Pos Early	100000802	2282	204.123	1	5080-50-2	C02571	HMDB00201	1.1999	1.0174	1.9835	1.4327	1.2444	1.4591	1.3578	1.1899	1.2205	0.9826
aconitate [cis or trans]	Energy	TCA Cycle	46173	LC/MS Neg	100001359	580	173.009					0.2412	0.7802	1.3837	0.6602	0.7092	1.4709	1.0413	1	0.7437	0.8103
adenine	Nucleotide	Purine Metabolism, Adenine containing	554	LC/MS Pos Early	880	2221	136.062	190	73-24-5	C00147	HMDB00034	0.9619	1.1013	8.926	1.0243	1.7786	1.0896	0.9549	0.7339	0.9859	0.8433
adenosine	Nucleotide	Purine Metabolism, Adenine containing	555	LC/MS Pos Early	798	2169	268.104	60961	58-61-7	C00212	HMDB00050	0.7587	1.1173	1.2	1.3441	2.5331	1.0295	2.343	0.8894	1.0393	1.0853
2'-AMP	Nucleotide	Purine Metabolism, Adenine containing	36815	LC/MS Neg	100001694	1497.7	346.056	94136	130-49-4	C00946	HMDB11617	1.1589	1.4975	1.1345	1	1.0167	1.1264	0.7275	0.9206	1.1629	0.8575
adenosine 3',5'-diphosphate	Nucleotide	Purine Metabolism, Adenine containing	15691	LC/MS Neg	1214	575	426.022	159296	75431-54-8	C00054	HMDB00061	1.2368	1.4361	2.5274	2.1505	0.7631	0.9954	0.5301	0.7285	0.5844	0.7821
3'-AMP	Nucleotide	Purine Metabolism, Adenine containing	35142	LC/MS Neg	100001449	1245	346.056	41211	84-21-9	C01367	HMDB03540	1.2955	1.5879	2.3663	1.8534	1.1261	1.0041	0.5101	0.6485	1.0344	0.6995
ADP	Nucleotide	Purine Metabolism, Adenine containing	3108	LC/MS Neg	208	680	426.022	6022	20398-34-9	C00008	HMDB01341	1.2925	1.0147	0.5926	1.9069	1.3985	1.114	1.5936	1	1.2056	0.9094
AMP	Nucleotide	Purine Metabolism, Adenine containing	32342	LC/MS Pos Early	209	1013	348.07	6083	149022-20-8	C00020	HMDB00045	1.0888	1.004	1	1.3845	6.7311	0.7701	6.3963	0.8449	0.8932	1.0548
AICA ribonucleotide	Nucleotide	Purine Metabolism, (Hypo)Xanthine/Inosine containing	38325	LC/MS Pos Early	216	797	339.07	65110	3031-94-5	C04677	HMDB01517	1.569	0.527	1.7734	0.9228	0.607	1.3655	1.0065	0.639	0.7327	0.9935
alanine	Amino Acid	Alanine and Aspartate Metabolism	1126	LC/MS Pos Early	811	1700	90.055	5950	56-41-7	C00041	HMDB00161	0.8834	0.9429	0.7375	0.8471	0.8511	1.008	1.0554	0.571	0.9006	1.0483
allantoin	Nucleotide	Purine Metabolism, (Hypo)Xanthine/Inosine containing	1107	LC/MS Neg	1002	715.6	157.037	204	97-59-6	C02350	HMDB00462	0.9288	0.885	1.5017	1.1118	0.8314	1.0501	0.8263	0.9668	0.8553	1
alpha-hydroxyisocaproate	Amino Acid	Leucine, Isoleucine and Valine Metabolism	22132	LC/MS Neg	100000706	1840	131.071	83697	10303-64-7	C03264	HMDB00746	0.3399	0.813	0.3399	1.1324	1.1511	0.8579	0.3951	0.3399	0.7585	0.6694
alpha-hydroxyisovalerate	Amino Acid	Leucine, Isoleucine and Valine Metabolism	33937	LC/MS Neg	100001300	1126	117.056	99823	600-37-3		HMDB00407	0.463	0.6442	0.6935	0.4421	0.3125	0.8921	0.4146	0.4773	0.6868	0.5857
alpha-tocopherol	Cofactors and Vitamins	Tocopherol Metabolism	1561	LC/MS Pos Late	1105	2522	430.378	14985	59-02-9;10191-41-0	C02477	HMDB01893	1.156	1.2743	0.9492	1.3439	1.353	1.1121	1.1195	0.9679	1.0153	0.9794
anserine	Amino Acid	Histidine Metabolism	15747	LC/MS Pos Early	100000044	2924	241.13	112072	10030-52-1	C01262	HMDB00194	1.0956	1.1511	1.1402	1.0968	1.2561	0.4377	0.5487	0.2655	0.4565	0.5497
arachidate (20:0)	Lipid	Long Chain Saturated Fatty Acid	1118	LC/MS Neg	893	6240	311.296	10467	506-30-9	C06425	HMDB02212	1.1209	0.878	0.9241	1.4286	0.6055	1.0359	0.7305	0.9905	0.8504	0.6351
arachidonate (20:4n6)	Lipid	Long Chain Polyunsaturated Fatty Acid (n3 and n6)	1110	LC/MS Neg	229	5535	303.233	444899	506-32-1	C00219	HMDB01043	1.452	1.3742	0.6336	2.1779	0.5247	1.2168	0.5344	1.5194	0.9192	0.4076
arachidonoylcarnitine (C20:4)	Lipid	Fatty Acid Metabolism (Acyl Carnitine, Polyunsaturated)	57518	LC/MS Pos Late	100015837	1353	448.342					1.6271	1.516	1.0631	1.4158	1.5416	2.0134	1.6865	1.5033	2.5166	1.5765
arachidoylcarnitine (C20)*	Lipid	Fatty Acid Metabolism (Acyl Carnitine, Long Chain Saturated)	57513	LC/MS Pos Late	100015833	1512	456.405				HMDB06460	1.0332	1	0.7293	1.0351	0.7168	2.4272	2.2816	0.8029	1.2408	1.0552
argininate*	Amino Acid	Urea cycle; Arginine and Proline Metabolism	57461	LC/MS Pos Early	100002769	2150	176.103	160437	157-07-3		HMDB03148	0.5495	0.9045	0.7646	1.0215	1.2098	1.2998	1.0065	0.7963	0.5495	0.9577
arginine	Amino Acid	Urea cycle; Arginine and Proline Metabolism	1638	LC/MS Pos Early	231	2825	175.119	232	1119-34-2	C00062	HMDB00517	0.744	0.6856	0.646	0.8506	0.7506	1.4274	1.4514	1.3176	1.8412	1.3629
argininosuccinate	Amino Acid	Urea cycle; Arginine and Proline Metabolism	15497	LC/MS Pos Early	232	2745	291.13	16950	156637-58-0	C03406	HMDB00052	0.8899	0.5275	1.5894	1.7913	0.5927	1.403	1.4275	2.0997	1.9324	0.9892
ascorbate (Vitamin C)	Cofactors and Vitamins	Ascorbate and Aldarate Metabolism	32354	LC/MS Pos Early	233	770	177.039	54670067	134-03-2	C00072	HMDB00044	0.7585	0.9124	0.7079	0.6662	1.0229	0.899	0.7201	0.5766	0.9155	1.1222
asparagine	Amino Acid	Alanine and Aspartate Metabolism	512	LC/MS Pos Early	917	1225	133.061	6267	70-47-3	C00152	HMDB00168	0.6844	0.8207	0.7241	0.7329	0.797	0.6637	0.903	0.2376	0.7362	0.8503
aspartate	Amino Acid	Alanine and Aspartate Metabolism	443	LC/MS Pos Early	234	1165	134.045	5960	56-84-8	C00049	HMDB00191	0.9802	1.2144	1	1.2267	1.2505	1.0485	1.1154	0.7646	1.0304	1.2264
behenoyl dihydrosphingomyelin (d18:0/22:0)*	Lipid	Dihydrosphingomyelins	57331	LC/MS Pos Late	100009026	3300	789.684				HMDB12091	1.1077	1.1339	1.0312	0.9976	1.1552	1.7881	1.9873	1.3397	1.5407	1.2472
behenoyl sphingomyelin (d18:1/22:0)*	Lipid	Sphingomyelins	48492	LC/MS Pos Late	100006294	3250	787.669				HMDB12103	1.2394	1.2219	1.3666	1.2998	1.253	1.2984	1.2301	1.0242	1.1223	0.9627
benzoate	Xenobiotics	Benzoate Metabolism	15778	LC/MS Neg	100000008	1750	121.029	243	65-85-0	C00180	HMDB01870	1.4429	0.9236	2.1098	1.1465	0.9638	0.7178	0.8091	0.7402	0.8886	0.6613
beta-alanine	Nucleotide	Pyrimidine Metabolism, Uracil containing	55	LC/MS Pos Early	244	1905	90.055	239	56-41-7;107-95-9	C00099	HMDB00056	0.9877	1.0368	0.9257	0.9858	1.0745	1.037	1.1448	0.69	1.0575	0.8289
betaine	Amino Acid	Glycine, Serine and Threonine Metabolism	3141	LC/MS Pos Early	799	1064	118.086	247	107-43-7	C00719	HMDB00043	0.6646	0.9312	0.9829	0.845	0.979	1.8056	1.3641	0.2824	0.9937	1.2026
branched-chain, straight-chain, or cyclopropyl 12:1 fatty acid*	Partially Characterized Molecules	Partially Characterized Molecules	63683	LC/MS Neg	100021709	5261	197.155					0.483	0.8731	0.3143	1.0689	0.6428	0.6319	0.3143	0.3143	0.3143	0.3143
butyrylcarnitine (C4)	Lipid	Fatty Acid Metabolism (also BCAA Metabolism)	32412	LC/MS Pos Early	100001054	2860	232.154	439829	25576-40-3	C02862	HMDB02013	1.4336	1.4147	1.333	1.373	1.5673	1.9879	1.9414	1.0925	1.8583	1.3522
C-glycosyltryptophan	Amino Acid	Tryptophan Metabolism	48782	LC/MS Pos Early	100006379	2700	367.15	10981970	180509-18-6			0.5627	0.7151	0.8485	0.8667	0.9934	1.1415	0.9017	0.5627	0.9914	0.6657
carnitine	Lipid	Carnitine Metabolism	15500	LC/MS Pos Early	100000007	1978	162.113	10917	461-05-2	C00318	HMDB00062	1.1706	1.038	1.7782	1.3422	1.2878	1.1807	1.1703	1.1826	1.0777	1.1566
carnosine	Amino Acid	Histidine Metabolism	1768	LC/MS Pos Early	249	2942	227.114	439224	305-84-0	C00386	HMDB00033	1.0805	1.1703	0.9818	0.9086	1.198	0.789	1.0129	0.4849	0.8208	1.0923
catechol sulfate	Xenobiotics	Benzoate Metabolism	35320	LC/MS Neg	100001605	1906	188.986	3083879	4918-96-1		HMDB59724	0.2047	0.8074	0.8753	0.3793	0.3121	0.3149	0.2468	0.222	0.1771	0.3384
ceramide (d18:1/17:0, d17:1/18:0)*	Lipid	Ceramides	57434	LC/MS Pos Late	100015737	3055	552.535					1.0206	0.9922	0.9064	1.0007	0.8904	0.6826	0.7883	0.568	0.6884	0.7714
ceramide (d18:2/24:1, d18:1/24:2)*	Lipid	Ceramides	57443	LC/MS Pos Late	100015744	3858	646.613					1.5048	1.3195	1.3762	1.4124	1.1877	1.2296	1.3001	1.5062	1.2596	1.1471
cholesterol	Lipid	Sterol	63	LC/MS Pos Late	266	2707	369.352	11025495	57-88-5	C00187	HMDB00067	1.1693	1.0827	1.0582	1.043	1.1318	1.0142	1.156	1.0194	1.1496	1.0018
choline	Lipid	Phospholipid Metabolism	15506	LC/MS Pos Early	1256	1961	104.107	305	67-48-1	C00114	HMDB00097	1.2368	0.908	1.6052	1.2902	1.2312	0.8021	1.2489	0.7031	1.0977	0.9298
phosphocholine	Lipid	Phospholipid Metabolism	34396	LC/MS Pos Early	267	700	184.073	1014	72556-74-2	C00588	HMDB01565	0.8226	0.9914	1.4821	1.1368	0.8356	0.9847	0.8869	1	0.9214	1.0933
cinnamoylglycine	Xenobiotics	Food Component/Plant	38637	LC/MS Neg	100002253	3127	204.067	709625	16534-24-0		HMDB11621	0.1481	0.1481	0.1481	0.1481	0.1481	0.1481	0.1481	0.1481	0.1481	0.1481
cis-urocanate	Amino Acid	Histidine Metabolism	40410	LC/MS Neg	100003425	1200	137.036	1549103	7699-35-6		HMDB34174	0.6413	0.6897	1.0843	1.3029	0.9219	0.5679	0.6134	0.8923	0.6546	0.8441
citrulline	Amino Acid	Urea cycle; Arginine and Proline Metabolism	2132	LC/MS Pos Early	391	1520	176.103	9750	372-75-8	C00327	HMDB00904	0.7641	0.7581	0.5632	0.8435	0.8589	1.0048	1.0736	0.8025	0.7972	0.9918
creatine	Amino Acid	Creatine Metabolism	27718	LC/MS Pos Early	1221	1947	132.077	586	57-00-1	C00300	HMDB00064	0.9642	0.9857	1	1.0068	1.0463	1.0065	1.0272	0.7982	0.9835	1.0321
creatine phosphate	Amino Acid	Creatine Metabolism	33951	LC/MS Neg	100000112	603	210.029	9548602	922-32-7	C02305	HMDB01511	0.9191	0.9253	1.2998	0.3705	0.1197	0.6474	0.0125	0.1094	0.639	1.0686
creatinine	Amino Acid	Creatine Metabolism	513	LC/MS Pos Early	275	2055	114.066	588	60-27-5	C00791	HMDB00562	0.9588	0.9902	1.0154	0.9593	1.097	0.9672	1.1673	0.6066	1.0001	1.1035
cystathionine	Amino Acid	Methionine, Cysteine, SAM and Taurine Metabolism	15705	LC/MS Pos Early	310	2270	223.075	439258	535-34-2	C02291	HMDB00099	0.0908	0.4388	0.426	0.0908	0.4008	1.228	1.1477	0.8026	0.993	1.0755
cysteine	Amino Acid	Methionine, Cysteine, SAM and Taurine Metabolism	1868	LC/MS Pos Early	800	1475	122.027	5862	52-90-4;56-89-3	C00097	HMDB00574	0.9586	0.8365	1.3995	0.7457	0.803	1.0644	1.2132	0.5792	0.8862	1.1175
cytidine	Nucleotide	Pyrimidine Metabolism, Cytidine containing	514	LC/MS Neg	827	1325	242.078	6175	65-46-3	C00475	HMDB00089	1.2354	1.1839	1.5076	1.0532	0.7411	0.7442	0.5273	0.5604	0.7941	0.7865
CDP-choline	Lipid	Phospholipid Metabolism	34418	LC/MS Pos Early	1220	725	489.115	13804	33818-15-4	C00307	HMDB01413	0.7111	0.6563	1.2637	0.7275	0.8091	0.8768	0.8158	0.566	0.9913	0.9311
CMP	Nucleotide	Pyrimidine Metabolism, Cytidine containing	2372	LC/MS Pos Early	282	835	324.059	6131	63-37-6	C00055	HMDB00095	0.9796	1.0334	1.2867	0.9929	1.1911	1.0074	1.0715	0.8731	0.8982	1.1063
CDP-ethanolamine	Lipid	Phospholipid Metabolism	34410	LC/MS Pos Early	100001407	707	447.068	123727	72842-05-8	C00570	HMDB01564	1.0457	0.3144	0.3144	0.9824	1.5865	0.8401	1.652	0.3144	0.8781	0.3144
dehydroascorbate	Cofactors and Vitamins	Ascorbate and Aldarate Metabolism	34302	LC/MS Neg	301	739.6	173.009	440667	490-83-5	C05422	HMDB01264	1.122	1.1877	1.0346	1.2092	1.0074	0.8328	0.6522	0.7391	0.9247	1.0058
deoxycarnitine	Lipid	Carnitine Metabolism	36747	LC/MS Pos Early	100001662	2052	146.118	134	6249-56-5	C01181	HMDB01161	0.9731	1.0233	1.6321	1.2406	0.9794	1.3999	1.2359	0.864	1.3056	1.0436
dihomolinoleate (20:2n6)	Lipid	Long Chain Polyunsaturated Fatty Acid (n3 and n6)	17805	LC/MS Neg	1231	5730	307.264	6439848	2091-39-6	C16525	HMDB05060	1.7542	1.72	0.5503	2.9476	0.4189	1.5723	0.5744	1.2912	0.931	0.472
dihomolinolenate (20:3n3 or 3n6)	Lipid	Long Chain Polyunsaturated Fatty Acid (n3 and n6)	35718	LC/MS Neg	100001739	5596	305.249	5280581	17046-59-2	C03242	HMDB02925	1.8968	1.5316	0.6075	2.6435	0.3529	1.3417	0.475	1.1314	0.885	0.3411
dihomo-linolenoylcarnitine (C20:3n3 or 6)*	Lipid	Fatty Acid Metabolism (Acyl Carnitine, Polyunsaturated)	57521	LC/MS Pos Late	100015840	1392	450.358					1.225	1.6439	1.1684	1.0326	1.3827	2.6705	2.5339	2.0834	2.4723	2.2597
dihomo-linoleoylcarnitine (C20:2)*	Lipid	Fatty Acid Metabolism (Acyl Carnitine, Polyunsaturated)	57520	LC/MS Pos Late	100015839	1436	452.373					1.259	2.8578	2.7293	2.4711	2.1185	6.1742	4.8551	3.0097	3.2869	3.2561
dihydroxyacetone phosphate (DHAP)	Carbohydrate	Glycolysis, Gluconeogenesis, and Pyruvate Metabolism	15522	LC/MS Neg	309	603	168.991	668	102783-56-2	C00111	HMDB01473	1.084	0.9246	1.6632	1.2343	0.5672	0.8568	0.4786	0.5529	0.8094	0.782
dimethylarginine (ADMA + SDMA)	Amino Acid	Urea cycle; Arginine and Proline Metabolism	36808	LC/MS Pos Early	100001810	2850	203.15	123831	102783-24-4	C03626	HMDB01539	0.5554	0.5355	1	0.9563	0.7044	1.7092	1.8486	1.1655	1.3232	1.5809
docosadienoate (22:2n6)	Lipid	Long Chain Polyunsaturated Fatty Acid (n3 and n6)	32415	LC/MS Neg	100001182	6034	335.296	5282807	7370-49-2	C16533	HMDB61714	1.7159	0.9702	0.3367	2.1624	0.3367	1.1967	0.3367	0.3367	0.6759	0.3367
docosahexaenoate (DHA; 22:6n3)	Lipid	Long Chain Polyunsaturated Fatty Acid (n3 and n6)	44675	LC/MS Neg	100000665	5525	327.233	445580	6217-54-5	C06429	HMDB02183	1.1028	0.9266	0.836	1.7169	0.2966	0.6252	0.202	0.8876	0.4705	0.1698
docosahexaenoylcarnitine (C22:6)*	Lipid	Fatty Acid Metabolism (Acyl Carnitine, Polyunsaturated)	57523	LC/MS Pos Late	100015845	1349	472.342					0.6237	1.0825	0.986	0.478	0.8725	0.478	0.478	0.7467	0.8706	0.6483
docosapentaenoate (DPA; 22:5n3)	Lipid	Long Chain Polyunsaturated Fatty Acid (n3 and n6)	32504	LC/MS Neg	100001181	5571	329.249	6441454	2234-74-4	C16513	HMDB06528	1.6633	1.3332	0.7857	2.507	0.3605	0.9515	0.2275	1.1288	0.7321	0.2216
docosapentaenoate (n6 DPA; 22:5n6)	Lipid	Long Chain Polyunsaturated Fatty Acid (n3 and n6)	37478	LC/MS Neg	100001580	5624.5	329.249	6441454	25182-74-5	C16513	HMDB01976	1.8851	1.3064	0.5339	3.0524	0.4001	1.0173	0.2909	0.9131	0.6802	0.3035
docosatrienoate (22:3n6)*	Lipid	Long Chain Polyunsaturated Fatty Acid (n3 and n6)	57467	LC/MS Neg	100015762	5850	333.28					1.3824	0.259	0.259	1.0029	0.259	0.259	0.259	0.259	0.259	0.259
dodecadienoate (12:2)*	Lipid	Fatty Acid, Dicarboxylate	62276	LC/MS Neg	100020478	5146	195.139					1.0177	1.0886	1.1015	0.8778	0.9934	1.0556	1.0547	0.5974	0.9823	1.0089
eicosapentaenoate (EPA; 20:5n3)	Lipid	Long Chain Polyunsaturated Fatty Acid (n3 and n6)	18467	LC/MS Neg	2050	5450	301.217	446284	10-2005-9;10417-94-4	C06428	HMDB01999	1.1195	1.0008	0.5827	1.9567	0.6092	0.7458	0.1329	1.4697	0.6441	0.2233
eicosenoate (20:1n9 or 1n11)	Lipid	Long Chain Monounsaturated Fatty Acid	33587	LC/MS Neg	100001335	5950	309.28	5282768		C16526	HMDB02231	2.2341	1.6189	0.6982	3.1971	0.404	0.8926	0.2337	0.9886	0.5219	0.3535
eicosenoylcarnitine (C20:1)*	Lipid	Fatty Acid Metabolism (Acyl Carnitine, Monounsaturated)	57519	LC/MS Pos Late	100015838	1484	454.389					1.4744	1.7221	1	1.4099	1.1286	3.1441	2.4534	0.7652	1.522	1.3522
equol sulfate	Xenobiotics	Food Component/Plant	40478	LC/MS Neg	100003429	3630	321.044					0.3953	0.6933	0.3953	0.4964	0.3953	1.1089	0.5491	0.4695	0.8443	0.7708
ergothioneine	Xenobiotics	Food Component/Plant	37459	LC/MS Pos Early	100002154	850	230.096	3032311	58511-63-0	C05570	HMDB03045	1.8275	1.3214	1.6163	1.7525	1.4373	0.8977	1.0961	0.577	0.8952	0.8834
erucate (22:1n9)	Lipid	Long Chain Monounsaturated Fatty Acid	1552	LC/MS Neg	1087	6355.6	337.311	5281116	112-86-7	C08316	HMDB02068	1.5755	1.255	0.7894	2.4384	0.2463	1.2026	0.2641	1.2299	0.6154	0.2443
erucoylcarnitine (C22:1)*	Lipid	Fatty Acid Metabolism (Acyl Carnitine, Monounsaturated)	57525	LC/MS Pos Late	100015841	1535	482.42					0.733	1.0663	0.9694	0.7955	0.5602	1.2045	1.3311	0.6192	0.6238	0.4927
ethyl alpha-glucopyranoside	Xenobiotics	Food Component/Plant	63152	LC/MS Pos Early	100015965	1248	226.129	428040	34625-23-5			0.4106	0.7159	0.4106	1.2425	1.9099	1.051	0.7102	0.4106	1.0106	0.8152
ethyl beta-glucopyranoside	Xenobiotics	Food Component/Plant	64131	LC/MS Pos Early	100020377	1100	226.129	121667				0.4803	0.2742	0.2028	0.5634	0.3217	0.99	0.3691	0.2028	0.4832	0.2757
FAD	Cofactors and Vitamins	Riboflavin Metabolism	2134	LC/MS Neg	327	2425	784.15	643975	146-14-5;84366-81-4	C00016	HMDB01248	1.1403	1.0553	1.1651	1.3859	0.8487	0.9489	0.7891	0.6728	1.1207	0.7513
FMN	Cofactors and Vitamins	Riboflavin Metabolism	15797	LC/MS Neg	100000251	2390	455.097	710	130-40-5	C00061	HMDB01520	0.8699	1	0.4857	1.4174	1.8263	1.2433	1.7916	1.1189	1.5614	0.9811
Isobar: hexose diphosphates	Carbohydrate	Glycolysis, Gluconeogenesis, and Pyruvate Metabolism	46896	LC/MS Neg	100002180	551	338.989					1.1512	1.5325	0.9777	0.9347	0.5914	1.247	0.7526	0.962	1.0409	1.4743
fructosyllysine	Amino Acid	Lysine Metabolism	46227	LC/MS Pos Early	100005373	2784	309.166	123708	21291-40-7			0.5436	0.5196	0.5717	0.7042	0.6226	8.0524	1.047	1.5711	1.1301	1.0305
gamma-glutamylleucine	Peptide	Gamma-glutamyl Amino Acid	18369	LC/MS Pos Early	1268	2991	261.144	151023	2566-39-4		HMDB11171	0.5609	0.7603	0.9743	0.8607	0.3717	1.0864	1.2213	0.3717	0.5457	0.7796
gamma-glutamyltyrosine	Peptide	Gamma-glutamyl Amino Acid	2734	LC/MS Pos Early	1102	2518	311.124	94340	7432-23-7		HMDB11741	0.3203	1.06	0.8631	0.3203	1.1995	1.0378	0.3203	0.4284	0.3203	0.6754
gamma-glutamylvaline	Peptide	Gamma-glutamyl Amino Acid	43829	LC/MS Pos Early	100001126	2700	247.129	7015683	2746-34-1		HMDB11172	0.8991	1	1.0592	1.2904	0.3195	1.653	0.3195	0.7798	0.7961	0.3195
glucose	Carbohydrate	Glycolysis, Gluconeogenesis, and Pyruvate Metabolism	20488	LC/MS Pos Early	572	672	198.097	5793	50-99-7	C00031	HMDB00122	0.8935	1.0926	0.8169	0.9378	1.3549	1.2029	0.9639	0.9691	0.7648	1.0791
glutamate	Amino Acid	Glutamate Metabolism	57	LC/MS Pos Early	561	1500	148.06	611	56-86-0	C00025	HMDB00148	1.0117	0.827	0.9732	1.2729	0.8238	0.797	0.6551	0.4441	0.73	0.4811
glutamine	Amino Acid	Glutamate Metabolism	53	LC/MS Pos Early	563	1291	147.076	5961	56-85-9	C00064	HMDB00641	1.0031	0.9013	0.963	1.2677	1.0709	0.9969	0.9809	0.6023	0.9297	1.0308
glutathione, oxidized (GSSG)	Amino Acid	Glutathione Metabolism	27727	LC/MS Pos Early	448	2667	613.159	65359	103239-24-3	C00127	HMDB03337	1.3459	0.8589	1.236	1.1709	0.9368	1.003	0.9916	0.9362	0.8386	0.7037
glutathione, reduced (GSH)	Amino Acid	Glutathione Metabolism	2127	LC/MS Pos Early	496	2000	308.091	124886	70-18-8	C00051	HMDB00125	0.8761	0.8676	1	0.6348	1.0184	1.008	1.0187	0.5982	1.0051	1.0016
glycerate	Carbohydrate	Glycolysis, Gluconeogenesis, and Pyruvate Metabolism	1572	LC/MS Neg	1052	650	105.019	752	600-19-1	C00258	HMDB00139	0.6619	1.0198	0.9868	0.8413	0.7972	1.2989	0.5586	0.7939	0.7849	0.6855
glycerol	Lipid	Glycerolipid Metabolism	15122	LC/MS Neg	1254	758	91.0401	753	56-81-5	C00116	HMDB00131	1.1258	1.2784	1	1.5232	0.7051	0.5991	0.524	0.5014	0.6522	0.6249
glycerol 3-phosphate	Lipid	Glycerolipid Metabolism	43847	LC/MS Pos Early	100000258	580	173.021	754	29849-82-9	C00093	HMDB00126	1.2566	1.1539	2.0836	2.2374	0.9484	0.4264	0.5724	0.6402	0.7378	0.5094
glycerophosphoethanolamine	Lipid	Phospholipid Metabolism	37455	LC/MS Pos Early	100001620	659	216.063	123874	33049-08-0	C01233	HMDB00114	1.1101	1.4189	1.3636	1.4519	1.6493	1.0092	1.1708	1.4348	0.7662	0.9252
glycerophosphoglycerol	Lipid	Glycerolipid Metabolism	48857	LC/MS Pos Early	100001619	520	247.058	439964		C03274		0.9829	1.0218	1.2878	1.1354	0.9566	0.7342	0.848	0.835	0.6958	0.6346
glycerophosphoinositol*	Lipid	Phospholipid Metabolism	52307	LC/MS Pos Early	100001621	516	335.074	167572	16824-65-0			1.1274	1.5196	2.0537	1.5588	1.3471	0.8093	0.9582	1.042	0.9403	0.835
glycerophosphorylcholine (GPC)	Lipid	Phospholipid Metabolism	15990	LC/MS Pos Early	100000269	672	258.11	71920	28319-77-9	C00670	HMDB00086	1.0484	1.1411	1.2205	1.5635	1.3043	1.0367	1.0023	1.0063	0.5435	0.8683
glycine	Amino Acid	Glycine, Serine and Threonine Metabolism	58	LC/MS Pos Early	340	1375	76.0393	750	56-40-6	C00037	HMDB00123	0.7656	0.5606	0.6555	0.6479	0.5703	1.0498	1.1381	0.8437	0.9839	1.07
glycosyl ceramide (d18:1/20:0, d16:1/22:0)*	Lipid	Hexosylceramides (HCER)	57595	LC/MS Pos Late	100015882	3414	756.635					1.5431	2.0464	1.7417	1.5565	2.1065	0.9432	1.226	0.8586	0.7724	0.9104
glycosyl ceramide (d18:2/24:1, d18:1/24:2)*	Lipid	Hexosylceramides (HCER)	57453	LC/MS Pos Late	100015745	3380	808.666					1.5888	3.3962	2.2601	1.7893	3.196	1.3705	2.0787	1	0.9318	1.5447
glycosyl-N-(2-hydroxynervonoyl)-sphingosine (d18:1/24:1(2OH))*	Lipid	Hexosylceramides (HCER)	57444	LC/MS Pos Late	100015752	3839	826.677					0.942	1.2269	1.1291	1.1381	0.8334	1.4227	1.2581	1.0679	1.123	1.388
glycosyl-N-palmitoyl-sphingosine (d18:1/16:0)	Lipid	Hexosylceramides (HCER)	53013	LC/MS Pos Late	100009272	2623	700.572					0.8796	1.2039	1.1321	0.8328	1.5541	1.479	1.0702	0.7788	0.9814	0.9522
glycosyl-N-stearoyl-sphingosine (d18:1/18:0)	Lipid	Hexosylceramides (HCER)	52234	LC/MS Pos Late	100001882	3053	728.604					1.356	1.8761	1.5946	1.3158	1.8188	1.0389	1.3802	0.9323	0.881	1.0376
glycylleucine	Peptide	Dipeptide	34398	LC/MS Pos Early	100001258	3059	189.123	92843	869-19-2	C02155	HMDB00759	0.935	1.2447	1.2328	1.3916	1.3507	0.7863	1.3887	0.4272	0.6111	0.9337
glycylvaline	Peptide	Dipeptide	18357	LC/MS Pos Early	100000487	2734	175.108	97417	1963-21-9		HMDB28854	0.9602	0.942	1.029	1.0141	1.2153	1.1492	1.2647	0.7404	0.9904	1.2113
guanidinoacetate	Amino Acid	Creatine Metabolism	43802	LC/MS Pos Early	344	1937	118.061	763	352-97-6	C00581	HMDB00128	0.7213	0.5761	0.6755	0.7349	0.6332	1.1938	1.233	1	1.1683	0.9192
guanosine	Nucleotide	Purine Metabolism, Guanine containing	1573	LC/MS Neg	1099	1662	282.084	6802	118-00-3	C00387	HMDB00133	1.2798	1.4767	1.6955	1.4836	0.9641	0.8324	0.6033	0.6816	0.603	0.8543
5'- GMP	Nucleotide	Purine Metabolism, Guanine containing	2849	LC/MS Pos Early	347	800	364.065	6804	5550-12-09	C00144	HMDB01397	0.9966	0.9104	1.3219	0.985	1.037	0.8966	1.0771	0.8051	0.9432	1.052
heme	Cofactors and Vitamins	Hemoglobin and Porphyrin Metabolism	41754	LC/MS Pos Late	100001386	1124	616.177		14875-96-8			1.5024	0.9779	1.1536	1.4303	1.5016	0.8442	0.6429	0.5629	1.0462	0.4385
hexadecadienoate (16:2n6)	Lipid	Long Chain Polyunsaturated Fatty Acid (n3 and n6)	57652	LC/MS Neg	100009394	5398	251.202	13932172	28290-73-5		HMDB00477	1.6902	1.6616	1.7775	3.0954	1.1808	1.1958	0.6006	1.6571	1.0524	0.7649
hexadecatrienoate (16:3n3)	Lipid	Long Chain Polyunsaturated Fatty Acid (n3 and n6)	57651	LC/MS Neg	100009393	5330	249.186	5312428	7561-64-0			1.7143	1.1332	0.9724	2.2546	1.0835	1.2368	0.8562	1.0382	1.2042	1.0317
hexanoylcarnitine (C6)	Lipid	Fatty Acid Metabolism (Acyl Carnitine, Medium Chain)	32328	LC/MS Pos Early	100000781	3358	260.186	6426853	6920-35-0		HMDB00705	1.4618	1.1538	1.2868	1.3923	1.3345	2.0737	1.8353	0.8835	1.4884	1.5785
hexanoylglycine (C6)	Lipid	Fatty Acid Metabolism (Acyl Glycine)	35436	LC/MS Neg	100001527	2900	172.098	99463	24003-67-6		HMDB00701	0.3184	0.4242	1.6479	0.6914	0.2713	0.785	0.3497	0.4978	0.512	0.799
hippurate	Xenobiotics	Benzoate Metabolism	15753	LC/MS Neg	100000014	2106.9	178.051	464	495-69-2	C01586	HMDB00714	0.3267	0.149	0.6983	0.5495	0.1169	0.6388	0.1267	0.8987	0.4095	0.2735
histamine	Amino Acid	Histidine Metabolism	1574	LC/MS Pos Early	354	3035	112.087	774	51-45-6	C00388	HMDB00870	0.3436	0.4682	1.1729	0.9661	0.5324	0.2595	0.2706	0.1717	0.3086	0.3078
histidine	Amino Acid	Histidine Metabolism	59	LC/MS Neg	355	755.9	154.062	6274	5934-29-2	C00135	HMDB00177	0.7992	0.8805	0.9211	0.8899	0.6943	0.9578	0.7283	0.7696	0.8799	0.9043
homostachydrine*	Xenobiotics	Food Component/Plant	33009	LC/MS Pos Early	100001550	1750	158.118	441447	1195-94-4	C08283	HMDB33433	0.0483	0.0275	0.0275	0.0275	0.0275	0.0716	0.0288	0.0667	0.0711	0.0275
hydroxy-N6,N6,N6-trimethyllysine*	Amino Acid	Lysine Metabolism	62959	LC/MS Pos Early	100021123	2759	205.155					0.3114	0.3804	0.3114	0.3114	0.3802	0.712	0.9227	0.3114	0.6668	0.7836
hypotaurine	Amino Acid	Methionine, Cysteine, SAM and Taurine Metabolism	590	LC/MS Pos Early	358	724	110.027	107812	300-84-5	C00519	HMDB00965	1.0153	0.5003	0.269	0.269	0.4207	1.0482	1.6407	0.9781	3.6586	1.1504
hypoxanthine	Nucleotide	Purine Metabolism, (Hypo)Xanthine/Inosine containing	3127	LC/MS Neg	171	1291.2	135.031	790	68-94-0	C00262	HMDB00157	1.0133	1.1565	1.2335	1.2552	0.7777	0.8738	0.6385	0.6112	0.8447	0.9264
imidazole lactate	Amino Acid	Histidine Metabolism	15716	LC/MS Neg	100000263	739.4	155.046	793	14403-45-3	C05568	HMDB02320	0.4712	0.3802	0.3802	0.3802	0.3802	0.3802	0.3802	0.3802	0.8962	0.9169
indolelactate	Amino Acid	Tryptophan Metabolism	18349	LC/MS Neg	100000463	2286	204.067	92904	832-97-3	C02043	HMDB00671	0.4379	0.6798	0.8699	0.6745	0.2957	0.4798	0.2957	0.2957	0.4927	0.4599
inosine	Nucleotide	Purine Metabolism, (Hypo)Xanthine/Inosine containing	1123	LC/MS Neg	361	1602.1	267.074	6021	58-63-9	C00294	HMDB00195	1.1307	1.3225	1.2884	1.3565	0.8849	0.915	0.6725	0.6417	0.7256	0.8867
inosine 5'-monophosphate (IMP)	Nucleotide	Purine Metabolism, (Hypo)Xanthine/Inosine containing	2133	LC/MS Neg	362	650	347.04	8582	4691-65-0	C00130	HMDB00175	1.0013	0.9391	1	0.9678	0.7697	0.9591	0.7269	0.7111	1.1536	1.0348
isobutyrylcarnitine (C4)	Amino Acid	Leucine, Isoleucine and Valine Metabolism	33441	LC/MS Pos Early	100001055	2810	232.154	168379	25518-49-4		HMDB00736	1.2539	1.5208	0.9373	1.1255	0.6254	2.0609	1.4019	1.2672	0.7555	1.8497
isocaproylglycine	Lipid	Fatty Acid Metabolism (Acyl Glycine)	61789	LC/MS Neg	100019816	2820	172.098	28777652				0.479	0.479	0.479	0.479	0.479	0.479	0.479	0.479	0.479	0.479
isoleucine	Amino Acid	Leucine, Isoleucine and Valine Metabolism	1125	LC/MS Pos Early	376	2800	132.102	6306	73-32-5	C00407	HMDB00172	0.7753	0.9736	1	1.0131	1.0291	0.7723	0.9204	0.5277	0.7407	0.8671
isoleucylglycine	Peptide	Dipeptide	40008	LC/MS Neg	100003169	1992	187.109	342532	868-28-0		HMDB28907	0.891	0.939	1	0.8767	0.4408	0.7918	0.4371	0.4414	0.8229	0.6774
isovalerylglycine	Amino Acid	Leucine, Isoleucine and Valine Metabolism	35107	LC/MS Neg	100001452	1950	158.082	546304	16284-60-9		HMDB00678	0.4335	0.1257	0.1257	0.6818	0.1257	0.3543	0.1257	0.1257	0.3871	0.1257
kynurenine	Amino Acid	Tryptophan Metabolism	15140	LC/MS Pos Early	100000265	2739	209.092	161166	2922-83-0	C00328	HMDB00684	0.9377	1.0403	1.6965	1.2297	0.7698	10.6105	0.8748	0.6862	0.7984	0.7161
lactate	Carbohydrate	Glycolysis, Gluconeogenesis, and Pyruvate Metabolism	527	LC/MS Neg	482	681.6	89.0244	612	79-33-4	C00186	HMDB00190	0.8507	1.0335	1	0.9053	0.76	0.994	0.7333	0.8087	0.9978	1.073
lactobacillic acid	Xenobiotics	Bacterial/Fungal	63048	LC/MS Neg	100021065	5822	295.264	10417	503-06-0			1.2712	0.9597	0.6246	1.766	0.4924	0.652	0.346	0.6803	0.4482	0.3783
lactosyl-N-stearoyl-sphingosine (d18:1/18:0)*	Lipid	Lactosylceramides (LCER)	54980	LC/MS Pos Late	100010945	2906	890.656	10260120			HMDB11591	0.719	0.8839	0.464	0.6985	0.7797	0.8352	0.9336	1.6283	0.9842	1.1461
laurylcarnitine (C12)	Lipid	Fatty Acid Metabolism (Acyl Carnitine, Medium Chain)	34534	LC/MS Pos Late	100001392	1235	344.279	10427569	25518-54-1		HMDB02250	0.2999	0.9605	0.6837	0.2999	0.734	1.9139	1.2381	1	1.1362	1.0409
leucine	Amino Acid	Leucine, Isoleucine and Valine Metabolism	60	LC/MS Pos Early	397	2864	132.102	6106	61-90-5			0.9204	0.967	1	0.9257	1.0047	0.7785	0.8523	0.5484	0.7816	0.8139
leucylglycine	Peptide	Dipeptide	40045	LC/MS Pos Early	100003185	2778	189.123	79070	686-50-0		HMDB28929	0.8467	1.0385	1	1.0105	1.2039	1.298	1.5238	0.7486	0.8745	1.2408
lignoceroyl sphingomyelin (d18:1/24:0)	Lipid	Sphingomyelins	57330	LC/MS Pos Late	100006298	3437	815.7		60037-60-7			1.3845	1.5092	1.381	1.4295	1.4491	1.3395	1.3525	1.1411	1.1189	1.0316
linoleate (18:2n6)	Lipid	Long Chain Polyunsaturated Fatty Acid (n3 and n6)	1105	LC/MS Neg	180	5535	279.233	5280450	60-33-3	C01595	HMDB00673	3.0381	3.0795	1.3176	6.1836	0.9812	1.2702	0.4616	1.742	1.0003	0.5536
linolenate (18:3n3 or 3n6)	Lipid	Long Chain Polyunsaturated Fatty Acid (n3 and n6)	34035	LC/MS Neg	100001337	5450	277.217	5280934		C06426	HMDB03073	3.1651	2.5588	1.1269	6.2325	1.1369	1.4992	0.5941	1.6555	1.2693	0.9341
linoleoyl-docosahexaenoyl-glycerol (18:2/22:6) [2]*	Lipid	Diacylglycerol	54950	LC/MS Pos Late	100010929	2500	682.54					0.7092	1.0545	0.6422	1.8159	0.8426	0.2976	0.3398	0.5143	0.2976	0.3884
linoleoylcarnitine (C18:2)*	Lipid	Fatty Acid Metabolism (Acyl Carnitine, Polyunsaturated)	46223	LC/MS Pos Late	100003151	1430	424.342	6450015	36816-10-1		HMDB06469	1.3081	3.0118	2.0716	1.4747	2.6679	5.0744	3.9033	3.5938	3.5148	4.5655
lysine	Amino Acid	Lysine Metabolism	1301	LC/MS Pos Early	407	2850	147.113	5962	56-87-1	C00047	HMDB00182	0.5278	0.5089	0.5325	0.6667	0.5625	1.0552	1.5319	1.3251	1.3461	1.6463
malate	Energy	TCA Cycle	1303	LC/MS Neg	409	615.6	133.014	525	6915-15-7	C00149	HMDB00156	1.0197	1.0801	2.1015	1.5806	0.7991	1.117	0.9074	1.0516	0.9803	0.6969
malonylcarnitine	Lipid	Fatty Acid Synthesis	37059	LC/MS Pos Early	100001526	2086	248.113	22833583	853728-01-5		HMDB02095	1.0024	1.209	2.4558	1.7931	1.4448	0.9976	0.9265	0.981	0.8152	0.7073
margarate (17:0)	Lipid	Long Chain Saturated Fatty Acid	1121	LC/MS Neg	891	5731	269.249	10465	506-12-7		HMDB02259	1.3044	1.1652	0.8887	2.018	0.5526	1.1033	0.6991	1.2008	0.8986	0.5268
margaroylcarnitine (C17)*	Lipid	Fatty Acid Metabolism (Acyl Carnitine, Long Chain Saturated)	57512	LC/MS Pos Late	100004054	1424	414.358		106182-29-0		HMDB06210	0.8915	1.0305	0.7259	1.1113	0.8948	2.2834	1.6915	1.0452	1.3663	1.7713
mead acid (20:3n9)	Lipid	Long Chain Polyunsaturated Fatty Acid (n3 and n6)	35174	LC/MS Neg	100001472	5650	305.249	5312531	20590-32-3		HMDB10378	1.6776	0.986	0.2401	2.6435	0.1857	0.5744	0.1831	0.4948	0.4019	0.1484
meadoylcarnitine (C20:3n9)*	Lipid	Fatty Acid Metabolism (Acyl Carnitine, Polyunsaturated)	62436	LC/MS Pos Late	100020752	1408	450.358					1.1836	1.21	1.5543	1.0198	1	2.2576	1.8682	1.0171	1.8865	1.1421
methionine	Amino Acid	Methionine, Cysteine, SAM and Taurine Metabolism	1302	LC/MS Pos Early	415	2526	150.058	6137	63-68-3	C00073	HMDB00696	0.7984	0.9002	0.8463	0.854	0.8751	0.826	0.8179	0.606	0.7544	0.7724
methionine sulfoxide	Amino Acid	Methionine, Cysteine, SAM and Taurine Metabolism	18374	LC/MS Pos Early	100000039	1272	166.053	158980	3226-65-1	C02989	HMDB02005	0.9286	0.8151	0.8699	0.0526	0.5774	0.0526	0.7966	1.3913	0.8394	0.9185
methyl glucopyranoside (alpha + beta)	Xenobiotics	Food Component/Plant	46144	LC/MS Neg	100005864	1070	193.072					0.03	0.0353	0.6671	0.0273	0.0248	0.0515	0.0329	0.699	0.0495	0.0467
methylphosphate	Nucleotide	Purine and Pyrimidine Metabolism	37070	LC/MS Pos Early	100001805	544	113	13130	7023-27-0		HMDB61711	0.7757	1.0466	0.38	1.4893	2.3257	1.0165	1.253	0.5279	1.1655	0.7699
myristate (14:0)	Lipid	Long Chain Saturated Fatty Acid	1365	LC/MS Neg	519	5440	227.202	11005	544-63-8	C06424	HMDB00806	1.116	0.865	0.7103	1.4035	0.6293	0.7497	0.5082	0.7668	0.7039	0.5552
myristoleate (14:1n5)	Lipid	Long Chain Monounsaturated Fatty Acid	32418	LC/MS Neg	100001198	5346.9	225.186	5281119	544-64-9	C08322	HMDB02000	1.1212	0.8232	0.7868	1.293	0.568	0.3668	0.2348	0.3245	0.617	0.4443
myristoleoylcarnitine (C14:1)*	Lipid	Fatty Acid Metabolism (Acyl Carnitine, Monounsaturated)	48182	LC/MS Pos Late	100006051	1316	370.295	90659872	889848-55-9			1	1.1813	0.5994	0.9137	1.1191	1.7474	0.9214	1.147	1.5047	1.2422
myristoylcarnitine (C14)	Lipid	Fatty Acid Metabolism (Acyl Carnitine, Long Chain Saturated)	33952	LC/MS Pos Late	100001270	1350	372.311	6426854	18822-89-4		HMDB05066	1.1428	1.0265	0.5043	0.984	0.9228	1.9543	1.1794	0.8285	1.5423	1.2122
N,N,N-trimethyl-5-aminovalerate	Amino Acid	Lysine Metabolism	57687	LC/MS Pos Early	100015962	2186	160.133	14274897				0.9591	0.8255	1.0726	1.2147	0.7987	1.7557	1.843	0.8124	1.3271	1.4206
N,N,N-trimethyl-alanylproline betaine (TMAP)	Amino Acid	Urea cycle; Arginine and Proline Metabolism	62947	LC/MS Pos Early	100020217	2470	229.155					1.0029	0.9858	1.1675	1.1364	1.3457	0.8571	1.0598	0.6324	0.7899	0.8389
N,N-dimethyl-pro-pro	Peptide	Modified Peptides	64571	LC/MS Pos Early	100022041	2500	241.155					0.9789	0.9906	1.2914	1.2018	1.2659	0.9073	1.0693	0.6271	0.8658	0.9044
N-(ADP-ribosyl)-arginine (1)*	Amino Acid	Urea cycle; Arginine and Proline Metabolism	62802	LC/MS Neg	100020896	1030	714.165					0.3833	0.7952	0.4503	0.8202	0.4664	1.8069	1	1.2949	1.7328	1.3678
N-(ADP-ribosyl)-arginine (2)*	Amino Acid	Urea cycle; Arginine and Proline Metabolism	62803	LC/MS Neg	100020897	1121	714.165					0.4433	0.8363	0.3073	0.7793	0.4721	1.6683	0.9571	1.1135	1.4183	1.325
N-acetyl-aspartyl-glutamate (NAAG)	Amino Acid	Glutamate Metabolism	35665	LC/MS Pos Early	100001612	1035	305.098	5255	3106-85-2	C12270	HMDB01067	0.912	1.3657	1.3638	1.1861	1.2078	0.8277	0.7944	0.5705	0.7934	0.8516
N-acetylalanine	Amino Acid	Alanine and Aspartate Metabolism	1585	LC/MS Neg	1110	861	130.051	88064	97-69-8	C02847	HMDB00766	1.0014	1.0385	0.998	0.9223	0.6477	0.7961	0.4843	0.6117	0.8541	0.7666
N-acetylarginine	Amino Acid	Urea cycle; Arginine and Proline Metabolism	33953	LC/MS Pos Early	100001266	2245	217.13	67427	155-84-0	C02562	HMDB04620	0.7955	0.901	1.0183	1.0328	0.9699	1.3719	1.1896	1.055	0.8385	1.1798
N-acetylaspartate (NAA)	Amino Acid	Alanine and Aspartate Metabolism	22185	LC/MS Pos Early	100000787	880	176.055	65065	997-55-7;997-55-7	C01042	HMDB00812	0.5851	0.8012	1.2479	1.0891	1.0333	1.168	1.0312	0.8055	0.8594	0.8618
N-acetylcarnosine	Amino Acid	Histidine Metabolism	43488	LC/MS Pos Early	100004046	2141	269.124	9903482	56353-15-2		HMDB12881	0.9928	1.3587	0.8635	0.835	1.5463	0.4919	0.4896	0.5501	0.4827	0.7686
N-acetylglucosamine/N-acetylgalactosamine	Carbohydrate	Aminosugar Metabolism	46539	LC/MS Pos Early	100006435	715	222.097					0.6896	0.8804	0.1518	1.112	1.4518	0.9586	1.1963	0.1518	0.7955	1.125
N-acetylglutamate	Amino Acid	Glutamate Metabolism	15720	LC/MS Pos Early	100000282	1050	190.071	70914	5817-08-03	C00624	HMDB01138	1.0062	1.0451	1.1507	1.0623	0.982	1.3449	0.6445	0.4459	0.5185	0.793
N-acetylglutamine	Amino Acid	Glutamate Metabolism	33943	LC/MS Pos Early	100001253	845	189.087	182230	2490-97-3	C02716	HMDB06029	0.8131	0.7522	1.0838	0.9397	0.766	1.7372	0.7659	0.667	0.7752	0.7847
N-acetylleucine	Amino Acid	Leucine, Isoleucine and Valine Metabolism	1587	LC/MS Neg	1082	2400	172.098	70912	1188-21-2	C02710	HMDB11756	0.7207	0.697	0.4053	0.5825	0.4053	0.7629	0.4053	0.4053	0.4053	0.4053
N-acetylmethionine	Amino Acid	Methionine, Cysteine, SAM and Taurine Metabolism	1589	LC/MS Neg	1083	1787	190.054	448580	65-82-7	C02712	HMDB11745	0.8823	1.1296	1.0981	0.9145	0.6181	0.8603	0.5186	0.5785	0.8328	0.7719
N-acetylmethionine sulfoxide	Amino Acid	Methionine, Cysteine, SAM and Taurine Metabolism	45428	LC/MS Pos Early	100005463	880	208.064	193368	108646-71-5			0.8434	1.0358	1.4005	1.0443	0.8155	1.6238	0.8842	1.5454	0.6365	0.7011
N-acetylneuraminate	Carbohydrate	Aminosugar Metabolism	32377	LC/MS Pos Early	1162	660	310.113	439197	131-48-6	C00270	HMDB00230	0.9956	0.8272	0.8757	1.0076	1.0467	1.0836	0.9813	0.9844	1.0922	1.0911
N-acetylserine	Amino Acid	Glycine, Serine and Threonine Metabolism	37076	LC/MS Pos Early	100001851	800	148.06	65249	97-14-3		HMDB02931	1.0823	1.059	1.0593	1.1511	1.0359	0.6038	0.7524	0.6018	0.9692	0.8165
N-acetyltaurine	Amino Acid	Methionine, Cysteine, SAM and Taurine Metabolism	48187	LC/MS Neg	100005466	800	166.018	159864				0.4892	0.9415	0.2624	0.5516	0.82	0.7647	0.3952	1	1.2008	1.1926
N-acetylthreonine	Amino Acid	Glycine, Serine and Threonine Metabolism	33939	LC/MS Neg	100001274	821.6	160.061	152204	17093-74-2		HMDB62557	1.087	1.1324	1.0166	0.8805	0.671	0.6981	0.4811	0.628	0.8864	0.7809
N-delta-acetylornithine	Amino Acid	Urea cycle; Arginine and Proline Metabolism	43249	LC/MS Neg	100004523	858	173.093	9920500				1.2272	1.1501	1.0222	1.5562	0.6452	2.1839	1.1685	1.0345	2.1467	1.7067
N-formylmethionine	Amino Acid	Methionine, Cysteine, SAM and Taurine Metabolism	2829	LC/MS Neg	194	1543.8	176.039	439750	4289-98-9	C03145	HMDB01015	1.005	1.0693	1.0706	1.0534	0.617	0.7337	0.4379	0.5776	0.7608	0.5786
N-glycolylneuraminate	Carbohydrate	Aminosugar Metabolism	37123	LC/MS Pos Early	100001491	636	326.108	123802	1113-83-3	C03410	HMDB00833	0.6762	0.9137	2.7589	0.779	0.9244	1.1224	1.1128	1.6471	1.285	1
N-palmitoyl-sphingosine (d18:1/16:0)	Lipid	Ceramides	44877	LC/MS Pos Late	1518	2893	538.519	5283564	24696-26-2		HMDB04949	1.1009	1.0197	1.1536	1.1844	0.9803	0.944	0.8721	1.0331	1.0323	0.9137
N-palmitoyltaurine	Lipid	Endocannabinoid	39835	LC/MS Neg	100003239	5560	362.237		83982-06-3			1.2125	0.831	0.2738	1.4389	0.2738	0.6888	0.2738	0.2738	0.4358	0.2738
N-stearoyl-sphingosine (d18:1/18:0)*	Lipid	Ceramides	54979	LC/MS Pos Late	1547	3392	566.551	5283565	104404-17-3		HMDB04950	1.2252	1.1581	1	1.0034	1.066	0.9175	0.9722	0.901	0.9966	0.9975
N-stearoyltaurine	Lipid	Endocannabinoid	39730	LC/MS Neg	100003240	5782	390.268	168274	63155-80-6			1.0547	0.3377	0.2583	1.1716	0.2583	0.8676	0.2583	0.2583	0.5539	0.2583
N1-Methyl-2-pyridone-5-carboxamide	Cofactors and Vitamins	Nicotinate and Nicotinamide Metabolism	40469	LC/MS Neg	100001468	1668	151.051	69698	701-44-0	C05842	HMDB04193	1.5177	1.5179	0.7821	1.5828	1.1168	1.0754	0.6798	0.9729	0.8375	0.8577
N6,N6,N6-trimethyllysine	Amino Acid	Lysine Metabolism	1498	LC/MS Pos Early	189	2825	189.16	440120	23284-33-5	C03793	HMDB01325	0.652	0.4792	0.6159	0.5608	0.6372	0.9376	1.1449	0.8894	1.0707	1.1742
N6-carboxymethyllysine	Carbohydrate	Advanced Glycation End-product	36713	LC/MS Pos Early	100001768	2500	205.118	123800	5746-04-03			1.9006	1.8593	4.6364	2.4164	2.4311	0.5915	0.5126	0.6461	0.5322	0.3485
N6-methyllysine	Amino Acid	Lysine Metabolism	62860	LC/MS Pos Early	100003415	2831	161.129	164795	1188-07-4	C02728	HMDB02038	0.8382	0.7446	1.5449	1.1989	0.8673	2.9492	2.752	3.5112	3.2959	3.5197
N6-succinyladenosine	Nucleotide	Purine Metabolism, Adenine containing	48130	LC/MS Neg	100001664	940	382.1	165243	4542-23-8		HMDB00912	0.6394	0.9731	1.7139	1.1837	0.7346	0.473	0.473	0.473	0.473	0.473
nicotinamide	Cofactors and Vitamins	Nicotinate and Nicotinamide Metabolism	594	LC/MS Pos Early	432	1942	123.055	936	98-92-0	C00153	HMDB01406	0.9762	1.0188	1.0014	0.9936	1.2496	1.0142	1.3668	0.801	0.8956	1.179
NAD+	Cofactors and Vitamins	Nicotinate and Nicotinamide Metabolism	5278	LC/MS Neg	1310	1434	662.102	5893	53-84-9	C00003	HMDB00902	1.2746	0.4329	0.637	0.668	0.5576	0.8208	0.4329	0.4329	1.9685	0.7286
nicotinamide N-oxide	Cofactors and Vitamins	Nicotinate and Nicotinamide Metabolism	39582	LC/MS Pos Early	100002763	877	139.05	72661	1986-81-8		HMDB02730	1.3589	1.3566	1.1512	1.349	1.6385	0.8677	1.7338	0.7064	1.0403	1.76
nisinate (24:6n3)	Lipid	Long Chain Polyunsaturated Fatty Acid (n3 and n6)	57810	LC/MS Neg	100015785	5657	355.264	11792612	68378-49-4		HMDB02007	1.763	0.9974	0.3017	1.6106	0.2313	1.1069	0.2313	0.8448	0.7099	0.2313
nonadecanoate (19:0)	Lipid	Long Chain Saturated Fatty Acid	1356	LC/MS Neg	892	6068	297.28	12591	646-30-0	C16535	HMDB00772	1.5126	1.1879	1.0014	1.9824	0.6557	1.193	0.5987	1.3211	0.955	0.6106
octanoylcarnitine (C8)	Lipid	Fatty Acid Metabolism (Acyl Carnitine, Medium Chain)	33936	LC/MS Pos Late	100001247	950	288.217	123701	3671-77-0	C02838	HMDB00791	1.3868	1.7057	1.182	1.1467	0.9673	1.997	1.3047	0.9375	1.7799	1.7518
oleate/vaccenate (18:1)	Lipid	Long Chain Monounsaturated Fatty Acid	52285	LC/MS Neg	100008930	5655	281.249					2.1983	1.6925	0.5183	4.2259	0.375	0.6619	0.1864	0.5729	0.5196	0.1948
oleoyl ethanolamide	Lipid	Endocannabinoid	38102	LC/MS Neg	1137	6450	324.291	5283454	11-58-0;111-58-0		HMDB02088	1.3273	0.9696	0.1603	1.5697	0.1603	0.897	0.1603	0.1603	0.4957	0.1603
oleoylcarnitine (C18:1)	Lipid	Fatty Acid Metabolism (Acyl Carnitine, Monounsaturated)	35160	LC/MS Pos Late	100001501	1423	426.358	6441392	38677-66-6		HMDB05065	1.0186	1.4722	0.552	0.9232	1.0908	1.9176	1.3584	0.7652	1.5465	1.34
ornithine	Amino Acid	Urea cycle; Arginine and Proline Metabolism	1493	LC/MS Pos Early	444	2800	133.097	6262	3184-13-2	C00077	HMDB03374	0.47	0.6603	0.5974	0.6894	0.6787	1.2754	1.3275	1	1.1255	1.2592
p-cresol glucuronide*	Amino Acid	Tyrosine Metabolism	48841	LC/MS Neg	100006191	2420	283.082	154035	17680-99-8		HMDB11686	0.3559	0.3559	0.3559	0.3559	0.3559	0.3559	0.3559	0.3559	0.3559	0.3559
p-cresol sulfate	Xenobiotics	Benzoate Metabolism	36103	LC/MS Neg	100001315	2890	187.007	4615423	3233-57-7		HMDB11635	0.087	0.087	0.087	0.087	0.087	0.087	0.087	0.087	0.087	0.087
palmitate (16:0)	Lipid	Long Chain Saturated Fatty Acid	1336	LC/MS Neg	424	5618	255.233	985	57-10-3	C00249	HMDB00220	1.3878	1.0976	0.7652	2.1046	0.4987	0.9741	0.4932	1.0057	0.832	0.4413
palmitoleate (16:1n7)	Lipid	Long Chain Monounsaturated Fatty Acid	33447	LC/MS Neg	452	5475	253.217	445638	373-49-9	C08362	HMDB03229	1.963	1.1555	0.4429	3.2254	0.5344	0.441	0.156	0.3379	0.47	0.2604
palmitoleoylcarnitine (C16:1)*	Lipid	Fatty Acid Metabolism (Acyl Carnitine, Monounsaturated)	53223	LC/MS Pos Late	100009406	1357	398.327	71464547				1.1409	1.6528	0.5245	0.8823	1.0203	1.5759	1.1609	0.6605	1.4729	1.1617
palmitoyl dihydrosphingomyelin (d18:0/16:0)*	Lipid	Dihydrosphingomyelins	52434	LC/MS Pos Late	100008954	2290	705.591	9939965				1.0893	1.0376	1.3079	1.0254	1.1792	1.0165	1.2119	1.0897	0.9835	0.8827
palmitoyl ethanolamide	Lipid	Endocannabinoid	38165	LC/MS Neg	1489	6300	298.275	4671	544-31-0	C16512	HMDB02100	1.5646	1.0473	0.8329	1.64	0.2088	0.6478	0.1865	0.9892	0.3318	0.2106
palmitoyl sphingomyelin (d18:1/16:0)	Lipid	Sphingomyelins	37506	LC/MS Pos Late	100002107	2168	703.575	9939941	6254-89-3			1.0007	1.0774	1.1595	1.1392	1.2506	1.1725	1.2512	1.0779	1.0369	1.0063
palmitoyl-docosahexaenoyl-glycerol (16:0/22:6) [2]*	Lipid	Diacylglycerol	57374	LC/MS Pos Late	100015619	2830	658.54					0.6183	0.505	0.6393	0.6731	0.5799	0.2722	0.6671	0.9792	0.853	0.4762
palmitoylcarnitine (C16)	Lipid	Fatty Acid Metabolism (Acyl Carnitine, Long Chain Saturated)	44681	LC/MS Pos Late	100000776	1425	400.342	461	6865-14-1	C02990	HMDB00222	1.0701	1.2008	0.361	0.8139	0.8913	2.1955	1.2887	0.7505	1.5236	1.4996
pantetheine	Cofactors and Vitamins	Pantothenate and CoA Metabolism	57555	LC/MS Neg	100001495	2765	277.123	439322	496-65-1	C00831		0.8391	1.2117	0.8831	0.8487	0.5245	1.0433	0.4605	0.4234	0.999	0.7974
pantothenate (Vitamin B5)	Cofactors and Vitamins	Pantothenate and CoA Metabolism	1508	LC/MS Neg	1024	1498.7	218.103	6613	137-08-6	C00864	HMDB00210	1.0717	1.0723	0.9402	1.1748	0.5598	0.9316	0.4964	0.4533	0.9724	0.6079
pentadecanoylcarnitine (C15)*	Lipid	Fatty Acid Metabolism (Acyl Carnitine, Long Chain Saturated)	57522	LC/MS Pos Late	100015842	1362	386.327					0.3632	1	0.6648	0.6599	0.9365	1.718	1.7477	1.176	0.8436	1.72
phenol glucuronide	Amino Acid	Tyrosine Metabolism	52747	LC/MS Neg	100006679	1800	269.067	87235	17685-05-1		HMDB60014	0.2245	0.2245	0.2245	0.2245	0.2245	0.2245	0.2245	0.2245	0.2245	0.2245
phenol sulfate	Amino Acid	Tyrosine Metabolism	32553	LC/MS Neg	100001510	2156	172.991	74426	937-34-8	C02180	HMDB60015	0.4136	0.2324	2.0237	0.2941	0.1889	0.3527	0.0529	0.0882	0.2343	0.3043
phenylacetylglycine	Peptide	Acetylated Peptides	33945	LC/MS Neg	100001275	2375	192.067	68144	500-98-1	C05598	HMDB00821	0.1206	0.1195	0.597	0.2811	0.053	0.2039	0.053	0.053	0.1869	0.1988
phenylalanine	Amino Acid	Phenylalanine Metabolism	64	LC/MS Pos Early	460	2878	166.086	6140	63-91-2	C00079	HMDB00159	0.825	1.005	1.0752	0.9331	0.9566	0.7652	0.8307	0.5223	0.8011	0.7993
phenylalanylalanine	Peptide	Dipeptide	41374	LC/MS Neg	100003589	2745	235.109	5488196	3918-87-4			0.8034	1.0206	0.718	1.0001	0.5825	0.9673	0.6144	0.5869	0.9356	1.0489
phenylalanylglycine	Peptide	Dipeptide	41370	LC/MS Pos Early	100003588	2898	223.108	98207	721-90-4		HMDB28995	0.9238	1.1706	1	1.1208	1.3189	0.8552	0.8509	0.2989	0.6977	0.7643
phosphate	Energy	Oxidative Phosphorylation	42109	LC/MS Neg	461	608	96.9696	1061	7664-38-2	C00009	HMDB01429	0.9657	0.9897	1.122	1.0035	0.7144	0.9408	0.7049	0.7969	1.003	0.9862
phosphoenolpyruvate (PEP)	Carbohydrate	Glycolysis, Gluconeogenesis, and Pyruvate Metabolism	597	LC/MS Neg	463	587.3	166.975	1005	10526-80-4	C00074	HMDB00263	1.3126	1.0265	1	0.9286	0.8819	0.9276	0.4499	0.5954	0.9488	0.7674
phosphoethanolamine (PE)	Lipid	Phospholipid Metabolism	1600	LC/MS Neg	1026	638	140.012	1015	1071-23-4	C00346	HMDB00224	0.9065	1.0491	1.8852	1.1631	0.7843	1.0249	0.6632	0.7245	0.8462	0.793
phosphopantetheine	Cofactors and Vitamins	Pantothenate and CoA Metabolism	15504	LC/MS Neg	100000328	1597	357.089	987	NA	C01134	HMDB01416	1.0969	0.9985	1.4143	1.1013	0.4993	0.8995	0.3582	0.5171	1.0328	0.7503
pipecolate	Amino Acid	Lysine Metabolism	1444	LC/MS Neg	1025	1050	128.072	849	4043-87-2	C00408	HMDB00070	0.671	0.6458	0.3894	0.9367	0.3894	0.8838	0.3894	0.3894	0.3894	0.7603
proline	Amino Acid	Urea cycle; Arginine and Proline Metabolism	1898	LC/MS Neg	480	778	114.056	145742	147-85-3	C00148	HMDB00162	0.5143	0.6489	0.8699	0.5361	0.3964	0.6722	0.4715	0.7626	0.6242	0.7314
prolylglycine	Peptide	Dipeptide	40703	LC/MS Pos Early	100003674	2136	173.092	6426709	2578-57-6		HMDB11178	1.2101	0.9376	1.0336	1.1089	0.8688	1.1183	1.0127	0.7345	0.995	0.8766
propionylcarnitine (C3)	Lipid	Fatty Acid Metabolism (also BCAA Metabolism)	32452	LC/MS Pos Early	100001162	2590	218.139	107738	17298-37-2	C03017	HMDB00824	1.2151	0.7949	2.4906	1.4966	0.8541	1.2463	1.0056	1.3743	1.1133	1.0895
pseudouridine	Nucleotide	Pyrimidine Metabolism, Uracil containing	33442	LC/MS Neg	821	1100	243.062	15047	1445-07-4	C02067	HMDB00767	0.9146	0.7179	1.135	1.0111	0.5834	1.5342	1.3783	1.2535	1.5527	1.3504
pyridoxal	Cofactors and Vitamins	Vitamin B6 Metabolism	1651	LC/MS Pos Early	491	2343	168.065	1050	65-22-5	C00250	HMDB01545	1.745	0.8503	1	1.1883	1.2056	0.4582	1.1774	0.6758	0.4582	0.6356
pyridoxal phosphate	Cofactors and Vitamins	Vitamin B6 Metabolism	5331	LC/MS Neg	492	943	246.017	1051	41468-25-1	C00018	HMDB01491	1.3129	1.0365	1.0059	1.0379	0.7087	0.794	0.5184	0.4958	0.9704	0.8547
pyridoxamine phosphate	Cofactors and Vitamins	Vitamin B6 Metabolism	3138	LC/MS Pos Early	493	1932	249.064	1053	529-96-4	C00647	HMDB01555	1.2441	1.0934	1.5532	1.5181	1.298	1.1479	1.3512	0.935	1.0037	0.8478
pyridoxate	Cofactors and Vitamins	Vitamin B6 Metabolism	31555	LC/MS Neg	100001121	2185	182.046	6723	82-82-6	C00847	HMDB00017	0.5196	0.5196	0.5196	0.5196	0.5196	0.5196	0.5196	0.5196	0.5196	0.5196
pyroglutamine*	Amino Acid	Glutamate Metabolism	46225	LC/MS Pos Early	100001540	1900	129.066		2353-44-8			0.7247	0.5918	0.4966	0.9527	0.9375	0.8996	0.7519	0.639	1.1323	0.9658
pyruvate	Carbohydrate	Glycolysis, Gluconeogenesis, and Pyruvate Metabolism	42582	LC/MS Neg	823	732.4	87.0088	1060	127-17-3	C00022	HMDB00243	0.044	0.6932	0.2952	0.044	0.044	0.044	0.1617	0.044	1	1.122
S-(1,2-dicarboxyethyl)glutathione	Amino Acid	Glutathione Metabolism	63009	LC/MS Neg	100020967	543	422.087	9802383	1115-52-2			1.0384	0.9257	1.0379	1.6449	0.5988	1.266	0.7638	0.1658	1.577	0.9219
S-adenosylhomocysteine (SAH)	Amino Acid	Methionine, Cysteine, SAM and Taurine Metabolism	42382	LC/MS Neg	197	1832.4	383.114	439155	979-92-0	C00021	HMDB00939	1.0131	0.9391	1.3982	1.1982	0.6202	0.9067	0.6114	0.6304	1.0647	0.8651
S-adenosylmethionine (SAM)	Amino Acid	Methionine, Cysteine, SAM and Taurine Metabolism	15915	LC/MS Neg	1263	1370	134.047	34756	24346-00-7;86867-01-8;86867-0108	C00019	HMDB01185	0.6663	0.7524	1.2464	0.9775	0.6351	1.1294	1.0696	1	1.1644	1.0819
S-methylcysteine	Amino Acid	Methionine, Cysteine, SAM and Taurine Metabolism	39592	LC/MS Pos Early	100002749	1955	119.016	24417	1187-84-4		HMDB02108	1.1138	1.4023	0.7066	1.1234	1.9259	0.9949	1.2409	0.8273	1.0965	1.3292
S-methylmethionine	Amino Acid	Methionine, Cysteine, SAM and Taurine Metabolism	38127	LC/MS Pos Early	100002183	2555	164.074	458	3493-12-07	C05319	HMDB38670	1.1569	0.145	3.7977	1.9886	0.145	0.8811	0.145	0.5825	0.7813	0.145
S-nitrosoglutathione (GSNO)	Amino Acid	Glutathione Metabolism	47127	LC/MS Pos Early	100004662	2460	337.081	3514	57564-91-7		HMDB04645	0.9926	1.1017	1.3136	1.2897	0.5908	0.7487	0.599	0.7797	1.2646	1.25
saccharopine	Amino Acid	Lysine Metabolism	1495	LC/MS Pos Early	392	2530	277.139	160556	997-68-2	C00449	HMDB00279	1	1	1	1	1	1	1	1	1	1
sedoheptulose-7-phosphate	Carbohydrate	Pentose Phosphate Pathway	35649	LC/MS Neg	100001628	599.6	289.033	616	2646-35-7	C05382	HMDB01068	1.0165	1.1074	1.0369	0.9633	0.7637	1.0231	0.6234	0.7908	1.0743	0.9278
serine	Amino Acid	Glycine, Serine and Threonine Metabolism	1648	LC/MS Pos Early	503	1239	106.05	5951	56-45-1	C00065	HMDB00187	0.7531	0.8163	0.5995	0.9932	0.8604	0.8269	0.9776	0.4903	0.8518	0.8174
serotonin	Amino Acid	Tryptophan Metabolism	2342	LC/MS Pos Early	504	2550	177.102	5202	153-98-0	C00780	HMDB00259	1	0.4616	0.4616	1.4924	1.1941	0.9996	1.382	0.7663	0.6159	1.2774
spermidine	Amino Acid	Polyamine Metabolism	485	LC/MS Pos Late	50	700	146.165	1102	124-20-9	C00315	HMDB01257	0.4406	0.6263	0.5188	0.4779	0.8301	1.4126	1.0411	1.2282	1.0484	1.3286
spermine	Amino Acid	Polyamine Metabolism	603	LC/MS Pos Late	507	758	203.223	1103	71-44-3	C00750	HMDB01256	1.6081	1.0029	1.3402	1.5432	4.0996	0.8863	0.9272	0.6943	0.2142	0.7969
sphinganine	Lipid	Sphingolipid Synthesis	17769	LC/MS Pos Late	313	1413	302.305	3126	3102-56-5	C00836	HMDB00269	1.0656	0.8274	1.0389	0.9299	0.6152	1.4557	0.9206	0.9816	0.8748	0.6152
sphingomyelin (d17:1/16:0, d18:1/15:0, d16:1/17:0)*	Lipid	Sphingomyelins	52433	LC/MS Pos Late	100006314	2082	689.559		121999-58-4			0.8266	0.8369	0.6714	0.8138	0.8006	0.9712	1.374	0.8974	0.9697	0.9968
sphingomyelin (d18:0/18:0, d19:0/17:0)*	Lipid	Dihydrosphingomyelins	57473	LC/MS Pos Late	100009027	2500	733.622				HMDB12087	0.9978	0.9957	0.8759	0.9831	0.9708	1.7589	1.9566	1.26	1.468	1.4884
sphingomyelin (d18:0/20:0, d16:0/22:0)*	Lipid	Dihydrosphingomyelins	57476	LC/MS Pos Late	100015786	2850	761.653					1.1163	1.0601	1.2173	1	1.139	1.8917	1.8749	1.3621	1.4597	0.9896
sphingomyelin (d18:1/14:0, d16:1/16:0)*	Lipid	Sphingomyelins	42463	LC/MS Pos Late	100004328	1998	675.544	11433862			HMDB12097	0.472	0.7313	0.5324	0.6339	0.7823	0.5988	0.6543	0.472	0.472	0.704
sphingomyelin (d18:1/17:0, d17:1/18:0, d19:1/16:0)	Lipid	Sphingomyelins	52615	LC/MS Pos Late	100008920	2350	717.591		121999-64-2			0.9897	0.856	0.8953	0.8612	1.0708	0.8561	1.113	0.8573	0.9164	0.9344
sphingomyelin (d18:1/18:1, d18:2/18:0)	Lipid	Sphingomyelins	37529	LC/MS Pos Late	100002106	2167	729.591	6443882	108392-10-5		HMDB12101	0.8603	0.9526	0.9042	0.8093	1.0365	1.0742	1.2464	1.2815	1.069	1.1289
sphingomyelin (d18:1/19:0, d19:1/18:0)*	Lipid	Sphingomyelins	57475	LC/MS Pos Late	100015787	2550	745.622					1.3161	1.3754	1.4752	1.3247	1.3602	1.3363	1.7099	1.2897	1.1127	1.3009
sphingomyelin (d18:1/20:0, d16:1/22:0)*	Lipid	Sphingomyelins	48490	LC/MS Pos Late	100006290	2800	759.638				HMDB12102	1.118	1.328	1.2267	1.1575	1.2786	1.0058	1.1285	1.0113	0.9555	0.987
sphingomyelin (d18:1/20:1, d18:2/20:0)*	Lipid	Sphingomyelins	48491	LC/MS Pos Late	100006292	2450	757.622		222403-67-0			1.0164	1.009	1.1019	1.4648	1.1863	0.9992	0.8651	0.9122	0.8306	0.4193
sphingomyelin (d18:1/21:0, d17:1/22:0, d16:1/23:0)*	Lipid	Sphingomyelins	52495	LC/MS Pos Late	100009025	3000	773.653					1.2052	1.5818	1.5197	1.3167	1.6376	1.009	1.2452	1.1663	0.8287	0.73
sphingomyelin (d18:1/22:1, d18:2/22:0, d16:1/24:1)*	Lipid	Sphingomyelins	48493	LC/MS Pos Late	100006295	2775	785.653				HMDB12104	1.1012	1.1908	1.0564	0.9586	1.054	0.9249	1.0291	0.8572	0.8437	0.7882
sphingomyelin (d18:1/24:1, d18:2/24:0)*	Lipid	Sphingomyelins	47153	LC/MS Pos Late	100005986	3200	813.684		94359-13-4		HMDB12107	1.113	1.1039	1.2554	1.1865	1.1578	1.071	1.22	0.9793	1.0161	0.9328
sphingomyelin (d18:2/16:0, d18:1/16:1)*	Lipid	Sphingomyelins	42459	LC/MS Pos Late	100004329	2002	701.559					1.0189	1.1236	1.14	1.0279	1.2796	1.0489	1.1955	1.1105	1.0611	0.9997
sphingomyelin (d18:2/23:0, d18:1/23:1, d17:1/24:1)*	Lipid	Sphingomyelins	52435	LC/MS Pos Late	100008956	3000	799.669					0.9614	1.1251	1.1327	1.2467	1.1539	0.975	1.0764	0.9437	0.7639	0.6976
sphingomyelin (d18:2/24:1, d18:1/24:2)*	Lipid	Sphingomyelins	52437	LC/MS Pos Late	100008957	2750	811.669					1.4169	1.6515	1.622	1.5081	1.6877	1.9162	2.3158	1.6108	1.6439	1.6578
sphingosine	Lipid	Sphingosines	17747	LC/MS Pos Late	297	1393	300.29	5353955	123-78-4	C00319	HMDB00252	1.395	1.1318	1.2826	1.271	1.0084	1.081	1.0391	1.3858	1.0089	0.686
stachydrine	Xenobiotics	Food Component/Plant	34384	LC/MS Neg	100001296	822	204.088	115244	4136-37-2	C10172	HMDB04827	0.3091	0.3091	0.3091	0.3091	0.3091	0.3091	0.3091	0.3091	0.3091	0.3091
stearate (18:0)	Lipid	Long Chain Saturated Fatty Acid	1358	LC/MS Neg	439	5872	283.264	5281	57-11-4	C01530	HMDB00827	1.1548	0.981	0.7322	1.291	0.6998	0.9116	0.6246	1.0379	0.8309	0.6665
stearoyl ethanolamide	Lipid	Endocannabinoid	38625	LC/MS Pos Late	100002254	1787	328.321	27902	111-57-9		HMDB13078	1.2863	1.0029	0.9834	1.1646	1.2254	0.9386	0.7972	1.0984	0.7852	0.7376
stearoyl sphingomyelin (d18:1/18:0)	Lipid	Sphingomyelins	19503	LC/MS Pos Late	1538	2450	731.606	6453725	85187-10-6;85187-10-6	C00550	HMDB01348	1.0296	0.9334	0.8716	0.8338	1.005	1.04	1.1343	1.0202	1.0742	1.1646
stearoylcarnitine (C18)	Lipid	Fatty Acid Metabolism (Acyl Carnitine, Long Chain Saturated)	34409	LC/MS Pos Late	100001391	1485	428.373	6426855	18822-91-8		HMDB00848	0.9495	0.8055	0.4248	0.9644	0.8397	2.065	1.5985	0.5972	1.3016	1.229
succinylcarnitine (C4-DC)	Energy	TCA Cycle	37058	LC/MS Pos Early	100001948	2291	262.128	71464481	256928-74-2		HMDB61717	1.0874	1.016	2.5482	1.6768	1.0664	1.1335	0.8699	0.8204	0.7783	0.8549
taurine	Amino Acid	Methionine, Cysteine, SAM and Taurine Metabolism	2125	LC/MS Pos Early	512	660	126.022	1123	107-35-7	C00245	HMDB00251	0.9066	0.9862	1.0183	1.0298	1.1088	0.9176	0.9728	0.8127	0.9422	0.9812
taurocholate	Lipid	Primary Bile Acid Metabolism	18497	LC/MS Neg	1648	5150	514.284	6675	145-42-6	C05122	HMDB00036	0.0869	0.0869	0.0869	0.0869	0.0869	0.0869	0.0869	0.0869	0.0869	0.0869
taurocyamine	Amino Acid	Methionine, Cysteine, SAM and Taurine Metabolism	35117	LC/MS Pos Early	100001418	710	168.044	68340	543-18-0	C01959	HMDB03584	1.2724	1.1226	1	2.0252	1.8755	1.5987	1.9094	1.384	1.9489	1.9285
threonine	Amino Acid	Glycine, Serine and Threonine Metabolism	1284	LC/MS Pos Early	564	1514	120.066	6288	72-19-5	C00188	HMDB00167	0.6212	0.7785	0.5968	0.6614	0.6379	0.7945	0.7877	0.5891	0.7465	0.8775
thymidine	Nucleotide	Pyrimidine Metabolism, Thymine containing	2183	LC/MS Neg	872	1963.7	241.083	5789	50-89-5	C00214	HMDB00273	0.6496	0.6302	1.4565	0.9632	0.4773	0.7584	0.4506	0.5647	0.6764	0.6412
TMP	Nucleotide	Pyrimidine Metabolism, Thymine containing	12023	LC/MS Neg	1248	883	321.049	9700	33430-62-5	C00364	HMDB01227	0.9751	0.844	1.4468	0.8936	0.5329	0.7565	0.5329	0.5329	0.5637	0.7117
hydroxyproline	Amino Acid	Urea cycle; Arginine and Proline Metabolism	32306	LC/MS Pos Early	1001	1064	132.065	5810	51-35-4	C01157	HMDB00725	0.3803	0.523	0.3922	0.4531	0.45	1.9832	1.3842	1.4614	1.283	1.6029
trans-urocanate	Amino Acid	Histidine Metabolism	607	LC/MS Pos Early	537	2285	139.05	736715	104-98-3	C00785	HMDB00301	0.2874	0.3246	1.0373	1.9923	0.6408	0.8434	0.4442	0.1199	0.8158	1.4606
tricosanoyl sphingomyelin (d18:1/23:0)*	Lipid	Sphingomyelins	52436	LC/MS Pos Late	100008955	3350	801.684				HMDB12105	1.4716	1.4709	1.4889	1.6421	1.4344	1.1719	1.3101	1.1317	1.1491	0.9017
trimethylamine N-oxide	Lipid	Phospholipid Metabolism	40406	LC/MS Pos Early	100003397	2100	76.0757	1145	1184-78-7	C01104	HMDB00925	1.0427	0.849	1.6373	3.572	1.0202	0.9162	0.6646	1.3665	0.823	0.9928
tryptophan	Amino Acid	Tryptophan Metabolism	54	LC/MS Pos Early	565	2986	205.097	6305	73-22-3	C00078	HMDB00929	0.8785	0.9356	1.0847	1.0095	0.9519	0.7693	0.8565	0.486	0.6844	0.8588
tyrosine	Amino Acid	Tyrosine Metabolism	1299	LC/MS Pos Early	815	2430	182.081	6057	60-18-4	C00082	HMDB00158	0.7878	0.875	0.7416	0.9789	0.8773	0.8911	0.81	0.5104	0.6394	0.7761
UDP-glucose/UDP-galactose	Carbohydrate	Nucleotide Sugar	38670	LC/MS Neg	100002997	645	565.05					0.586	0.7214	0.586	0.6099	0.586	0.586	0.586	0.586	0.586	0.8057
UDP-glucuronate	Carbohydrate	Nucleotide Sugar	2763	LC/MS Neg	1097	588	579.027	17473	28053-08-9;63700-19-6	C00167	HMDB00935	0.9058	0.8098	1.0508	0.987	0.6283	1.261	0.5741	0.4932	1.2793	1.0429
uracil	Nucleotide	Pyrimidine Metabolism, Uracil containing	605	LC/MS Neg	825	1086	111.02	1174	66-22-8	C00106	HMDB00300	0.6718	0.7427	1	0.7742	0.2847	0.5207	0.5153	0.2847	1.2696	0.8698
urate	Nucleotide	Purine Metabolism, (Hypo)Xanthine/Inosine containing	1604	LC/MS Pos Early	1134	776	169.036	1175	69-93-2;120K5305	C00366	HMDB00289	1.181	1.0089	1.3536	1.4994	0.8698	10.0246	0.8528	0.7633	0.8863	0.8335
urea	Amino Acid	Urea cycle; Arginine and Proline Metabolism	1670	LC/MS Pos Early	533	700	121.072	1176	57-13-6	C00086	HMDB00294	0.8885	0.7987	0.8966	0.8131	0.7171	0.7631	1.0477	0.8074	0.8761	0.7925
uridine	Nucleotide	Pyrimidine Metabolism, Uracil containing	606	LC/MS Neg	535	1457.6	243.062	6029	58-96-8	C00299	HMDB00296	1.0488	1.0702	1.484	1.0847	0.7218	1.0113	0.7028	0.743	0.8255	0.9432
UMP	Nucleotide	Pyrimidine Metabolism, Uracil containing	2856	LC/MS Pos Early	869	590	325.043	6030	3387-36-8	C00105	HMDB00288	0.9374	0.8375	0.9877	0.8717	1.008	1.1562	1.1433	0.9949	0.9916	1.2345
valine	Amino Acid	Leucine, Isoleucine and Valine Metabolism	1649	LC/MS Pos Early	566	2479	118.086	6287	72-18-4	C00183	HMDB00883	0.8066	0.9389	0.9873	0.9143	0.9216	0.9024	0.9014	0.6468	0.8225	0.9324
valylglutamine	Peptide	Dipeptide	42079	LC/MS Neg	100003640	1484	244.13	5253209	42854-54-6		HMDB29125	0.5985	0.7871	0.8506	0.8704	0.7154	1.4858	0.8898	0.7137	0.9227	1.2137
valylglycine	Peptide	Dipeptide	40475	LC/MS Pos Early	100003641	2444	175.108	136487	686-43-1		HMDB29127	0.7906	0.9986	0.8405	1.0708	1.0961	0.831	1.0555	0.5058	0.6479	0.9561
valylleucine	Peptide	Dipeptide	39994	LC/MS Pos Early	100003210	3138	231.17	352039	22906-55-4		HMDB29131	0.5446	0.2482	0.8762	0.9573	0.8092	3.0364	1.6185	1.6705	1.0831	0.943
xanthine	Nucleotide	Purine Metabolism, (Hypo)Xanthine/Inosine containing	3147	LC/MS Pos Early	1004	1032	153.041	1188	69-89-6	C00385	HMDB00292	1.2021	1.2228	1.821	1.5343	1.0254	0.9171	1.0552	1	0.7717	0.7942

## Sheet: Table_S2
											SAMPLE TYPE	gastrocnemius	gastrocnemius	gastrocnemius	gastrocnemius	gastrocnemius	gastrocnemius	gastrocnemius	gastrocnemius	gastrocnemius	gastrocnemius
											SAMPLE ID	C57BL6J_LFD	C57BL6J_LFD	C57BL6J_LFD	C57BL6J_LFD	C57BL6J_LFD	C57BL6J_HFD	C57BL6J_HFD	C57BL6J_HFD	C57BL6J_HFD	C57BL6J_HFD
BIOCHEMICAL	SUPER PATHWAY	SUB PATHWAY	COMP ID	PLATFORM	CHEMICAL ID	RI	MASS	PUBCHEM	CAS	KEGG	GROUP HMDB ID	LFD	LFD	LFD	LFD	LFD	HFD	HFD	HFD	HFD	HFD
(16 or 17)-methylstearate (a19:0 or i19:0)	Lipid	Fatty Acid, Branched	38296	LC/MS Neg	100002356	5993	297.28	3083779	2724-59-6		HMDB37397	1.3266	0.8229	0.9433	0.9345	0.4031	0.6804	1.1076	0.833	0.6133	1.0883
(R)-3-hydroxybutyrylcarnitine	Lipid	Fatty Acid Metabolism (Acyl Carnitine, Hydroxy)	43264	LC/MS Pos Early	100003926	2400	248.149	53481617			HMDB13127	0.9479	0.7551	0.923	0.8457	1.3222	2.305	1.0662	0.6396	1.176	1.0452
(S)-3-hydroxybutyrylcarnitine	Lipid	Fatty Acid Metabolism (Acyl Carnitine, Hydroxy)	52984	LC/MS Pos Early	100009271	2340	248.149					1.2133	0.6405	0.7978	0.7226	0.7888	1.8028	1.0228	1.28	1.0535	1.0903
1,2-dilinoleoyl-GPC (18:2/18:2)	Lipid	Phosphatidylcholine (PC)	52603	LC/MS Pos Late	100008903	2100	782.569	5288075	998-06-1		HMDB08138	0.8862	0.7523	0.8341	0.7625	0.8906	0.6328	0.586	0.9713	0.6149	0.6888
1,2-dilinoleoyl-GPE (18:2/18:2)*	Lipid	Phosphatidylethanolamine (PE)	53174	LC/MS Pos Late	100009217	2150	740.523	9546812			HMDB09093	0.8103	0.7695	0.6131	0.7154	0.7677	0.6475	0.8565	0.9677	0.8082	0.7963
1,2-dioleoyl-GPC (18:1/18:1)	Lipid	Phosphatidylcholine (PC)	52457	LC/MS Pos Late	100008905	2420	786.601	10350317	4235-95-4			1.29	0.9922	1	1.0979	1.2603	1.2223	0.8879	1.2893	0.7737	0.9673
1,2-dipalmitoyl-GPC (16:0/16:0)	Lipid	Phosphatidylcholine (PC)	19130	LC/MS Pos Late	100000657	2450	734.569	452110	63-89-8		HMDB00564	0.8932	0.8448	1.0319	1.1108	0.9338	1.1948	1.0812	1.3713	1.2038	1.0405
1,2-dipalmitoyl-GPE (16:0/16:0)*	Lipid	Phosphatidylethanolamine (PE)	57341	LC/MS Pos Late	100009204	2498	692.523	445468			HMDB08923	1.182	0.8332	1.3148	1.4714	1.32	1.085	1.018	1.2402	1.1065	0.8732
1,5-anhydroglucitol (1,5-AG)	Carbohydrate	Glycolysis, Gluconeogenesis, and Pyruvate Metabolism	20675	LC/MS Neg	100000580	802	163.061	64960	154-58-5	C07326	HMDB02712	2.9467	2.9567	2.5349	2.6459	2.4144	1.0517	1.4737	0.5493	1.2576	1.3185
1-(1-enyl-oleoyl)-2-oleoyl-GPE (P-18:1/18:1)*	Lipid	Lysoplasmalogen	54691	LC/MS Pos Late	100010839	2700	728.559				HMDB11441	0.9974	1.08	1	0.7953	1.0697	0.9846	1.0929	1.4102	1.1262	1.5774
1-(1-enyl-oleoyl)-GPE (P-18:1)*	Lipid	Lysoplasmalogen	44621	LC/MS Pos Late	100005372	1566	464.314					1.3146	0.8218	0.9976	1.0626	1.4275	1.3106	1.1523	2.3984	1.5614	1.5042
1-(1-enyl-palmitoyl)-2-arachidonoyl-GPC (P-16:0/20:4)*	Lipid	Plasmalogen	52689	LC/MS Pos Late	100009014	2200	766.574				HMDB11220	1	0.8223	0.6094	0.8919	0.9033	1.3323	0.9772	1.3379	1.1385	1.1168
1-(1-enyl-palmitoyl)-2-arachidonoyl-GPE (P-16:0/20:4)*	Lipid	Plasmalogen	52673	LC/MS Pos Late	100009002	2300	724.528				HMDB11352	0.9757	0.8243	0.9864	0.9952	0.9747	1.1083	0.9668	1	1.0989	1.0449
1-(1-enyl-palmitoyl)-2-linoleoyl-GPC (P-16:0/18:2)*	Lipid	Plasmalogen	52682	LC/MS Pos Late	100009009	2300	742.574				HMDB11211	0.7594	0.5637	0.7594	0.7176	0.8525	0.7697	0.5395	1.1627	0.8218	0.8804
1-(1-enyl-palmitoyl)-2-linoleoyl-GPE (P-16:0/18:2)*	Lipid	Plasmalogen	52677	LC/MS Pos Late	100009069	2400	700.528				HMDB11343	1.0306	0.9225	1.016	0.9852	1.0042	0.7701	0.725	0.9186	0.7443	0.883
1-(1-enyl-palmitoyl)-2-oleoyl-GPC (P-16:0/18:1)*	Lipid	Plasmalogen	52478	LC/MS Pos Late	100009007	2550	744.59					0.997	0.9463	1.186	1.0733	1.1814	1.1154	1.0119	1.5854	1.0947	1.1631
1-(1-enyl-palmitoyl)-2-oleoyl-GPE (P-16:0/18:1)*	Lipid	Plasmalogen	52477	LC/MS Pos Late	100009005	2750	702.543				HMDB11342	1.0917	0.9775	1	1.0501	1.0826	0.8837	0.8421	1.0748	0.9883	1.0894
1-(1-enyl-palmitoyl)-2-palmitoleoyl-GPC (P-16:0/16:1)*	Lipid	Plasmalogen	52713	LC/MS Pos Late	100009160	2218	716.559				HMDB11207	1.3427	1.1393	1.2816	1.5843	1.3202	0.5405	0.4865	0.6868	0.632	0.6668
1-(1-enyl-palmitoyl)-2-palmitoyl-GPC (P-16:0/16:0)*	Lipid	Plasmalogen	52716	LC/MS Pos Late	100009162	2550	718.574	11146967			HMDB11206	0.9535	0.8343	1.0267	1.1039	1.0486	0.9683	0.8212	1.2815	1.08	0.9898
1-(1-enyl-palmitoyl)-GPE (P-16:0)*	Lipid	Lysoplasmalogen	39270	LC/MS Pos Late	100003000	1558	438.298					0.9654	0.8041	0.7593	0.807	0.9725	1.2812	0.966	1.7779	1.2834	1.2073
1-(1-enyl-stearoyl)-2-arachidonoyl-GPE (P-18:0/20:4)*	Lipid	Plasmalogen	52475	LC/MS Pos Late	100008999	2550	752.559	9547058			HMDB05779	1.0907	0.9066	0.9272	0.9918	1.0238	1.693	1.4111	1.5531	1.6834	1.5593
1-(1-enyl-stearoyl)-2-oleoyl-GPE (P-18:0/18:1)	Lipid	Plasmalogen	52614	LC/MS Pos Late	100008919	3100	730.574		144371-68-6		HMDB11375	1.0057	1.0892	1.0184	0.7432	1.1615	1.0444	1.2051	1.5474	1.0897	1.8525
1-(1-enyl-stearoyl)-GPE (P-18:0)*	Lipid	Lysoplasmalogen	39271	LC/MS Pos Late	100003001	1649	466.329					1.1569	0.8518	0.875	0.9368	1.1694	1.9553	1.6971	2.5574	2.0076	1.8666
1-arachidonoyl-GPC* (20:4)*	Lipid	Lysophospholipid	34061	LC/MS Neg	100001551	6074	618.341			C05208	HMDB10395	2.6998	2.1626	1.4122	1.3464	0.8369	1.8918	2.2607	0.331	0.9089	3.1136
1-arachidonoyl-GPE (20:4n6)*	Lipid	Lysophospholipid	35186	LC/MS Neg	100001571	5874	500.278	42607465			HMDB11517	1.4638	0.69	0.2281	0.9972	0.2281	1.1455	1.4288	0.2281	0.5091	1.8667
1-arachidonoyl-GPI* (20:4)*	Lipid	Lysophospholipid	34214	LC/MS Neg	100001654	5482	619.289				HMDB61690	1.3467	0.9043	0.8812	1.0893	0.6702	1.2836	1.5958	0.5051	1.0021	1.5818
1-carboxyethylisoleucine	Amino Acid	Leucine, Isoleucine and Valine Metabolism	62558	LC/MS Neg	100020427	2628	202.108					1.606	0.1604	0.1604	0.2425	0.6253	0.1604	1.0758	0.1604	1	0.1604
1-carboxyethylleucine	Amino Acid	Leucine, Isoleucine and Valine Metabolism	62559	LC/MS Neg	100020425	2663	202.108					1.2505	0.4526	0.4526	0.6746	0.7512	0.4526	1.0842	0.4526	0.9055	0.4526
1-carboxyethylvaline	Amino Acid	Leucine, Isoleucine and Valine Metabolism	62562	LC/MS Neg	100020423	2008	188.093					1.2034	0.8289	0.421	0.6335	0.7347	0.421	1.6105	0.421	1.1261	0.7925
1-lignoceroyl-GPC (24:0)	Lipid	Lysophospholipid	49617	LC/MS Pos Late	100002873	1907	608.465		325171-59-3		HMDB10405	0.8802	0.7147	0.5267	0.5267	0.5267	0.9107	0.5267	1.3657	0.7587	0.7963
1-linolenoyl-GPC (18:3)*	Lipid	Lysophospholipid	45951	LC/MS Pos Late	100005350	1410	518.324				HMDB10388	1.291	0.7629	0.6024	0.9743	1.5187	0.9988	0.6843	1.5496	1.3656	1.1241
1-linoleoyl-2-arachidonoyl-GPC (18:2/20:4n6)*	Lipid	Phosphatidylcholine (PC)	52710	LC/MS Pos Late	100009131	2000	806.569				HMDB08147	1.2266	0.9739	1.0148	1.0799	1.3139	1.2107	0.8905	1.2749	1.0159	1.1052
1-linoleoyl-2-arachidonoyl-GPE (18:2/20:4)*	Lipid	Phosphatidylethanolamine (PE)	53189	LC/MS Pos Late	100009222	2080	764.523				HMDB09102	1.0921	0.8595	0.7402	0.9776	0.9912	0.8852	0.8367	1.1449	0.9023	0.9387
1-linoleoyl-GPC (18:2)	Lipid	Lysophospholipid	34419	LC/MS Pos Late	100001395	1465	520.34	11988421		C04100	HMDB10386	1.0502	0.6807	0.5032	0.6587	1.1056	1.2053	1.1808	1.7786	1.3174	1.3081
1-linoleoyl-GPE (18:2)*	Lipid	Lysophospholipid	36600	LC/MS Pos Late	100001570	1482	478.293	52925130			HMDB11507	0.8311	0.473	0.4381	0.669	0.9972	1.3612	1.2152	2.4421	1.6083	1.2276
1-linoleoylglycerol (18:2)	Lipid	Monoacylglycerol	27447	LC/MS Neg	100001040	6477	279.233	5283469	2277-28-3			0.4313	0.2528	0.2528	0.2528	0.2528	0.5828	2.0467	0.2528	1.2606	1.3555
1-methylguanidine	Amino Acid	Guanidino and Acetamido Metabolism	48114	LC/MS Pos Early	100000715	2149	74.0713	10111	22661-87-6	C02294	HMDB01522	0.7589	0.5284	0.5284	0.5284	0.5284	0.5284	0.5284	0.5284	1.0106	0.5284
1-methylhistamine	Amino Acid	Histidine Metabolism	43831	LC/MS Pos Early	100001204	3040	126.103	3614	501-75-7	C05127	HMDB00898	1.0061	0.7662	0.8489	0.8425	0.6669	1.333	1.3847	1	1.3189	0.9967
1-methylhistidine	Amino Acid	Histidine Metabolism	30460	LC/MS Pos Early	100001051	2755	170.092	92105	332-80-9	C01152	HMDB00001	1.1155	1.0087	1.0212	1.1078	1.4952	0.9744	0.9746	0.5513	1.0126	1.1368
1-myristoyl-2-arachidonoyl-GPC (14:0/20:4)*	Lipid	Phosphatidylcholine (PC)	53195	LC/MS Pos Late	100009139	1950	754.538				HMDB07883	1.5281	1.2399	1.0672	1.5425	1.5786	1.3083	0.964	0.9084	1.0016	1.1101
1-myristoyl-2-palmitoyl-GPC (14:0/16:0)	Lipid	Phosphatidylcholine (PC)	19258	LC/MS Pos Late	100000672	2250	706.538	129657	69525-80-0		HMDB07869	1.0399	0.9547	1.1388	1.1405	1.1688	1.1233	0.9961	1.367	1.0059	1.0002
1-oleoyl-2-arachidonoyl-GPE (18:1/20:4)*	Lipid	Phosphatidylethanolamine (PE)	55041	LC/MS Pos Late	100009219	2200	766.538				HMDB09069	1.0318	0.8913	0.9254	1.0607	0.8956	1.1214	1.0914	1.204	1.2483	1.2266
1-oleoyl-2-arachidonoyl-GPI (18:1/20:4)*	Lipid	Phosphatidylinositol (PI)	54994	LC/MS Pos Late	100010951	2568	902.575					0.3722	1.0784	1.1885	0.4606	0.9363	1.0023	0.7255	1.1569	0.4563	0.6245
1-oleoyl-2-docosahexaenoyl-GPC (18:1/22:6)*	Lipid	Phosphatidylcholine (PC)	52697	LC/MS Pos Late	100009130	2100	832.585				HMDB08123	1.0591	0.9358	0.9427	0.938	1.0562	1.1229	0.9342	1.313	1.0164	0.8581
1-oleoyl-2-docosahexaenoyl-GPE (18:1/22:6)*	Lipid	Phosphatidylethanolamine (PE)	53209	LC/MS Pos Late	100009220	2119	790.538					0.9965	0.9334	1.0168	0.9803	0.9837	0.9787	0.9416	1.0491	1.0086	0.9174
1-oleoyl-2-linoleoyl-GPC (18:1/18:2)*	Lipid	Phosphatidylcholine (PC)	52453	LC/MS Pos Late	100008981	2250	784.585					0.8071	0.8566	0.8397	0.5497	0.7935	0.9427	0.6644	0.8473	0.7539	0.7772
1-oleoyl-2-linoleoyl-GPE (18:1/18:2)*	Lipid	Phosphatidylethanolamine (PE)	52687	LC/MS Pos Late	100009078	2270	742.538	9546753			HMDB05349	0.9561	0.9361	0.781	0.9497	0.9316	0.8788	0.8405	1	1.0077	0.9849
1-oleoyl-GPC (18:1)	Lipid	Lysophospholipid	48258	LC/MS Pos Late	100001272	1540	522.355	16081932	19420-56-5		HMDB02815	1.2972	1.1662	0.7965	0.9837	1.6081	1.357	1.0853	1.9607	1.3499	1.3103
1-oleoyl-GPE (18:1)	Lipid	Lysophospholipid	35628	LC/MS Neg	100001569	6125.1	478.294	9547071	89576-29-4		HMDB11506	1.6468	1.0045	1.1475	0.7248	0.3065	1.3586	1.5736	0.661	0.5596	1.5638
1-oleoylglycerol (18:1)	Lipid	Monoacylglycerol	21184	LC/MS Neg	100000924	6650	281.249	5283468	111-03-5		HMDB11567	1.5295	0.4557	0.1588	0.3421	0.1588	1.1383	2.6557	0.1588	0.5814	5.0035
1-palmitoleoyl-2-linolenoyl-GPC (16:1/18:3)*	Lipid	Phosphatidylcholine (PC)	53180	LC/MS Pos Late	100009345	1900	754.538				HMDB08008	1.0598	0.8696	1.0263	0.8523	0.7934	0.5839	0.5044	0.9091	0.5895	0.5924
1-palmitoleoyl-2-linoleoyl-GPC (16:1/18:2)*	Lipid	Phosphatidylcholine (PC)	52683	LC/MS Pos Late	100009075	2050	756.554				HMDB08006	1.0421	0.8139	0.79	0.9976	0.9807	0.6797	0.5435	0.7443	0.6499	0.605
1-palmitoleoyl-GPC* (16:1)*	Lipid	Lysophospholipid	33230	LC/MS Pos Late	100001511	1450	494.324	24779461			HMDB10383	1.6227	1.2297	0.781	1.377	1.8851	1.0916	1.0017	1.4191	1.3087	1.1905
1-palmitoyl-2-arachidonoyl-GPC (16:0/20:4n6)	Lipid	Phosphatidylcholine (PC)	52462	LC/MS Pos Late	100008914	2200	782.569	10747814	35418-58-7		HMDB07982	1.2212	1.0484	1.091	1.2633	1.1462	1.3428	1.1073	1.2255	1.2208	1.1416
1-palmitoyl-2-arachidonoyl-GPE (16:0/20:4)*	Lipid	Phosphatidylethanolamine (PE)	52464	LC/MS Pos Late	100008990	2250	740.523	9546800			HMDB05323	1.2207	1.0014	1	1.3643	1.0429	1.1657	1.0465	1.1066	1.2317	1.1977
1-palmitoyl-2-dihomo-linolenoyl-GPC (16:0/20:3n3 or 6)*	Lipid	Phosphatidylcholine (PC)	52454	LC/MS Pos Late	100008985	2285	784.585					1.5127	1.2005	1.1086	1.559	1.3238	0.9972	0.9211	1.3049	1.082	1.1284
1-palmitoyl-2-docosahexaenoyl-GPC (16:0/22:6)	Lipid	Phosphatidylcholine (PC)	52610	LC/MS Pos Late	100008915	2055	806.569	6441886	59403-54-2		HMDB07991	0.782	0.823	0.985	0.8067	0.8633	1.0486	1.0088	1.3053	1.038	0.9755
1-palmitoyl-2-docosahexaenoyl-GPE (16:0/22:6)*	Lipid	Phosphatidylethanolamine (PE)	52465	LC/MS Pos Late	100008991	2160	764.523	9546799			HMDB05324	0.9431	0.8863	1	0.9684	1.0175	1.2019	1.1203	1.3322	1.2719	1.2098
1-palmitoyl-2-linoleoyl-GPC (16:0/18:2)	Lipid	Phosphatidylcholine (PC)	42446	LC/MS Pos Late	1537	2160	758.569	5287971	40811-94-7		HMDB07973	0.8753	0.806	0.7875	0.8524	0.8608	0.7309	0.603	0.8021	0.6899	0.7184
1-palmitoyl-2-linoleoyl-GPE (16:0/18:2)	Lipid	Phosphatidylethanolamine (PE)	42449	LC/MS Pos Late	100001870	2350	716.523	9546747			HMDB05322	1.0234	0.8324	0.8253	0.9952	0.9076	0.8143	0.6992	0.8173	0.8642	0.8145
1-palmitoyl-2-oleoyl-GPC (16:0/18:1)	Lipid	Phosphatidylcholine (PC)	52461	LC/MS Pos Late	1539	2450	760.585	6436017	26853-31-6;26853-31-6		HMDB07972	1.0508	0.9668	0.9763	1.0979	1.0595	1.134	0.8872	1.1404	0.9978	0.9592
1-palmitoyl-2-oleoyl-GPE (16:0/18:1)	Lipid	Phosphatidylethanolamine (PE)	19263	LC/MS Pos Late	1526	2600	718.538	5283496	26662-94-2		HMDB05320	1.3179	1.1315	1	1.1964	1.2737	0.9325	0.8308	1.031	0.8869	1.062
1-palmitoyl-2-oleoyl-GPG (16:0/18:1)	Lipid	Phosphatidylglycerol (PG)	52448	LC/MS Pos Late	100000641	3206	766.559	5283509				2.0403	1.4291	1.4976	1.6185	1.8475	1.5484	1.2659	1.76	1.2627	1.0025
1-palmitoyl-2-palmitoleoyl-GPC (16:0/16:1)*	Lipid	Phosphatidylcholine (PC)	52470	LC/MS Pos Late	100008984	2200	732.554					1.2741	1.0886	1.2092	1.3208	1.2138	0.8939	0.7699	1.0758	0.8919	0.8358
1-palmitoyl-2-stearoyl-GPC (16:0/18:0)	Lipid	Phosphatidylcholine (PC)	52616	LC/MS Pos Late	100008921	2750	762.601		59403-51-9		HMDB07970	0.9506	0.8398	1.0268	0.9983	1.0233	1.6452	1.3868	2.1226	1.3022	1.3821
1-palmitoyl-GPC (16:0)	Lipid	Lysophospholipid	33955	LC/MS Pos Late	100001263	1525	496.34	86554	17364-16-8		HMDB10382	1.0309	0.8249	0.7139	0.9294	1.2105	1.007	1.0477	1.6041	1.277	1.2217
1-palmitoyl-GPE (16:0)	Lipid	Lysophospholipid	35631	LC/MS Pos Late	100001567	1544	454.293	9547069	53862-35-4		HMDB11503	1.1273	0.7673	0.6604	0.9366	1.0604	1.2721	1.0921	2.0019	1.5996	1.4634
1-palmitoyl-GPG (16:0)*	Lipid	Lysophospholipid	45970	LC/MS Neg	100005717	5570	483.273	3300276				1.9172	1	0.8683	1.2184	0.502	1.6714	2.0071	0.2721	0.8793	1.7013
1-stearoyl-2-arachidonoyl-GPC (18:0/20:4)	Lipid	Phosphatidylcholine (PC)	42450	LC/MS Pos Late	100001869	2400	810.601	16219824	35418-59-8		HMDB08048	1.0191	0.855	0.842	0.938	1.0609	1.4163	1.2161	1.8178	1.383	1.3178
1-stearoyl-2-arachidonoyl-GPE (18:0/20:4)	Lipid	Phosphatidylethanolamine (PE)	52447	LC/MS Pos Late	100008977	2475	768.554	5289133			HMDB09003	0.9706	0.9956	0.7066	0.9714	1.0385	1.2947	1.3856	1.384	1.4483	1.5092
1-stearoyl-2-arachidonoyl-GPI (18:0/20:4)	Lipid	Phosphatidylinositol (PI)	52449	LC/MS Pos Late	100000616	3000	904.591		383907-33-3		HMDB09815	0.7286	0.8071	1.0403	0.7353	0.743	1.1678	0.8873	1.4728	1.0724	1.0075
1-stearoyl-2-arachidonoyl-GPS (18:0/20:4)	Lipid	Phosphatidylserine (PS)	52235	LC/MS Pos Late	100001872	2565	812.544				HMDB12383	0.9774	0.8113	0.8309	0.8681	0.8879	1.4588	1.2413	1.3678	1.3983	1.4127
1-stearoyl-2-docosahexaenoyl-GPC (18:0/22:6)	Lipid	Phosphatidylcholine (PC)	52611	LC/MS Pos Late	100008916	2300	834.601		59403-52-0			0.7119	0.5912	0.7309	0.5516	0.7461	1.2121	1.0932	2.1991	1.1496	1.0126
1-stearoyl-2-docosahexaenoyl-GPE (18:0/22:6)*	Lipid	Phosphatidylethanolamine (PE)	52466	LC/MS Pos Late	100008992	2375	792.554	9546798			HMDB05334	0.8344	0.8153	0.7776	0.8611	0.8259	0.993	1.0278	1.2039	1.0378	0.954
1-stearoyl-2-linoleoyl-GPC (18:0/18:2)*	Lipid	Phosphatidylcholine (PC)	52452	LC/MS Pos Late	100008980	2450	786.601					0.8427	0.6519	0.5419	0.7646	0.7346	1.3727	0.9787	1.3082	1.4257	1.0307
1-stearoyl-2-linoleoyl-GPE (18:0/18:2)*	Lipid	Phosphatidylethanolamine (PE)	52446	LC/MS Pos Late	100008976	2575	744.554	9546749			HMDB08994	0.8112	0.7837	0.5653	0.7886	0.8468	0.9305	0.983	1.0632	1.0868	1.061
1-stearoyl-2-oleoyl-GPC (18:0/18:1)	Lipid	Phosphatidylcholine (PC)	52438	LC/MS Pos Late	100008904	2644	788.616		56421-10-4		HMDB08038	0.989	0.8729	0.8145	0.9007	1.0396	1.3505	1.1729	1.8718	1.3345	1.2787
1-stearoyl-2-oleoyl-GPE (18:0/18:1)	Lipid	Phosphatidylethanolamine (PE)	42448	LC/MS Pos Late	100001856	2950	746.569				HMDB08993	0.9941	0.9262	0.8389	0.8437	0.9771	1.1714	1.0218	1.4096	1.1213	1.3537
1-stearoyl-2-oleoyl-GPS (18:0/18:1)	Lipid	Phosphatidylserine (PS)	19265	LC/MS Pos Late	100000639	3000	790.559	9547087			HMDB10163	1.0558	1.0158	0.9942	0.7642	0.9842	1.0291	1.1087	1.6162	1.1474	1.405
1-stearoyl-GPC (18:0)	Lipid	Lysophospholipid	33961	LC/MS Pos Late	100001271	1606	524.371	497299	19420-57-6		HMDB10384	1.0009	0.6339	0.5024	0.7133	1.0061	1.349	1.257	2.4039	1.8229	1.3872
1-stearoyl-GPE (18:0)	Lipid	Lysophospholipid	42398	LC/MS Pos Late	100001461	1626	482.324	9547068	69747-55-3		HMDB11130	0.9502	0.6321	0.5205	0.7809	1.2201	1.7186	1.7183	2.4037	2.206	1.9834
1-stearoyl-GPI (18:0)	Lipid	Lysophospholipid	19324	LC/MS Neg	100000656	5794	599.32		796963-93-4		HMDB61696	1.1075	0.577	1.354	0.8591	0.2158	0.993	1.027	0.4304	0.5393	1.0885
1-stearoyl-GPS (18:0)*	Lipid	Lysophospholipid	45966	LC/MS Neg	100004327	5800	524.299	9547101				1.033	0.5346	1	0.4564	0.3363	0.9867	0.9523	0.3363	0.3363	1.019
10-heptadecenoate (17:1n7)	Lipid	Long Chain Monounsaturated Fatty Acid	33971	LC/MS Neg	100001278	5555	267.233	5312435	29743-97-3		HMDB60038	1.4454	0.7064	1.3593	0.6284	0.3786	1.3998	1.6865	0.7173	0.8908	1.9624
10-nonadecenoate (19:1n9)	Lipid	Long Chain Monounsaturated Fatty Acid	33972	LC/MS Neg	100001277	5780	295.264	5312513	73033-09-7		HMDB13622	1.6488	0.7715	1.7718	0.5858	0.2953	1.2162	1.4056	0.498	0.6543	1.6883
13-HODE + 9-HODE	Lipid	Fatty Acid, Monohydroxy	37752	LC/MS Neg	100002196	5275	295.228					0.6481	0.5678	0.4485	0.449	0.4386	1.0365	0.8867	0.647	1.2635	0.9008
14-HDoHE/17-HDoHE	Lipid	Docosanoid	53034	LC/MS Neg	100009278	5296	343.228					0.4552	0.2694	0.4716	0.2694	0.2694	0.2694	0.2694	0.2694	0.5457	0.5449
2'-deoxycytidine	Nucleotide	Pyrimidine Metabolism, Cytidine containing	15949	LC/MS Pos Early	100000125	2193	228.098	13711	951-77-9	C00881	HMDB00014	0.9906	0.8481	0.7464	0.8231	1.0055	0.9155	0.9173	0.4661	0.831	1.0426
2'-deoxyuridine	Nucleotide	Pyrimidine Metabolism, Uracil containing	52602	LC/MS Neg	536	1586	227.067	13712	951-78-0	C00526	HMDB00012	1.8601	1.6331	1.6221	2.1481	2.398	2.0342	1.6612	0.5164	1.4141	1.796
2,6-dihydroxybenzoic acid	Xenobiotics	Drug - Topical Agents	63042	LC/MS Neg	100020837	2575	153.019	9338	303-07-1		HMDB13676	0.3724	0.3724	0.3724	0.3724	0.3724	0.3724	0.3724	0.3724	0.3724	0.3724
2-aminoadipate	Amino Acid	Lysine Metabolism	6146	LC/MS Pos Early	381	1912	162.076	469	542-32-5;1118-90-7	C00956	HMDB00510	1.4508	1.2845	1.1693	1.3751	1.4382	0.7261	1.0647	0.6512	1.0174	1.2353
2-aminooctanoate	Lipid	Fatty Acid, Amino	43343	LC/MS Pos Late	100004227	750	160.133	69522	644-90-6		HMDB00991	0.1081	0.775	0.5791	0.1081	0.1664	0.1081	0.1118	0.7069	0.1081	0.6466
2-aminophenol sulfate	Xenobiotics	Food Component/Plant	43266	LC/MS Neg	100004322	1677	188.002	181670			HMDB61116	0.366	0.366	0.366	0.366	0.366	0.366	0.366	0.366	0.366	0.366
2-butenoylglycine	Lipid	Fatty Acid Metabolism (Acyl Glycine)	61785	LC/MS Neg	100016110	1380	142.051	6303498	71428-89-2			0.5174	0.453	0.5006	1.0748	1.7108	0.453	0.453	0.453	0.453	0.9184
2-hydroxy-3-methylvalerate	Amino Acid	Leucine, Isoleucine and Valine Metabolism	36746	LC/MS Neg	100001541	1800	131.071	164623	488-15-3		HMDB00317	1.0471	0.6264	1.0332	0.3788	1.2533	0.5633	1.2314	0.3788	0.6889	0.8808
2-hydroxyglutarate	Lipid	Fatty Acid, Dicarboxylate	37253	LC/MS Neg	100002070	600	147.03	43	40951-21-1	C02630	HMDB0059655	1.0539	0.7425	1	1.0125	1.3905	0.9641	0.748	0.9493	1.0623	0.646
2-hydroxyheptanoate*	Lipid	Fatty Acid, Monohydroxy	61827	LC/MS Neg	100019960	2900	145.087	2750949				0.8684	0.914	0.4025	0.4025	0.4025	0.7358	0.4025	0.4025	0.7929	1.1784
2-hydroxyhippurate (salicylurate)	Xenobiotics	Benzoate Metabolism	18281	LC/MS Neg	1869	2184	194.046	10253	487-54-7	C07588	HMDB00840	0.3109	0.3109	0.3109	0.3109	0.3109	0.3109	0.3109	0.961	0.3109	0.3109
2-linoleoylglycerol (18:2)	Lipid	Monoacylglycerol	32506	LC/MS Neg	100000987	6250	279.233	5365676	3443-82-1		HMDB11538	0.9685	0.0928	0.0928	0.3298	0.0928	0.3215	2.4543	0.0928	2.8401	2.7473
2-methylcitrate/homocitrate	Energy	TCA Cycle	52282	LC/MS Neg	100008929	575	205.035					0.8226	0.7645	0.85	0.8461	1.0674	0.9059	0.9886	0.5068	1.0078	0.6796
2-methylmalonylcarnitine (C4-DC)	Lipid	Fatty Acid Metabolism (also BCAA Metabolism)	35482	LC/MS Pos Early	100001596	2440	262.128	53481628	149181-64-6		HMDB13133	0.7518	0.2753	0.2753	0.6434	0.7271	1.1391	0.3755	0.7527	1.0221	0.3453
2-oleoylglycerol (18:1)	Lipid	Monoacylglycerol	21232	LC/MS Neg	100000943	6500	281.249	5319879	3443-84-3		HMDB11537	1	0.7396	0.2019	0.3093	0.2019	1.1131	1.3644	0.2019	0.4744	1.8507
2-palmitoleoyl-GPC* (16:1)*	Lipid	Lysophospholipid	35819	LC/MS Pos Late	100001561	1425	494.324				HMDB10383	1.8439	2.2803	1.3492	1.9655	2.7783	1.3988	0.6879	1.8455	0.9947	1.453
2-palmitoyl-GPC* (16:0)*	Lipid	Lysophospholipid	35253	LC/MS Neg	100001562	6215	570.341	15061532			HMDB61702	1.4223	1.1404	1.668	0.7705	0.4784	1.035	1.3053	0.5298	0.4693	1.3753
3-(3-hydroxyphenyl)propionate sulfate	Xenobiotics	Benzoate Metabolism	45415	LC/MS Neg	100005391	1294	245.012	187488	86321-32-6			0.3457	0.3457	0.3457	0.3457	0.3457	0.3457	0.3457	0.3457	0.3457	0.3457
3-(4-hydroxyphenyl)lactate (HPLA)	Amino Acid	Tyrosine Metabolism	32197	LC/MS Neg	240	1379	181.051	9378	6482-98-0	C03672	HMDB00755	0.6019	0.5204	0.5175	0.4498	0.5106	0.9711	0.8332	0.5376	0.8639	0.634
3-hydroxybutyrate (BHBA)	Lipid	Ketone Bodies	542	LC/MS Neg	254	743.2	103.04	441	625-72-9	C01089	HMDB00357	1.2163	0.9179	1.1681	1.5255	1.8169	1.4003	2.3405	0.212	1.4647	1.7821
3-hydroxydecanoate	Lipid	Fatty Acid, Monohydroxy	22053	LC/MS Neg	100000997	4634.7	187.134	26612	5561-87-5		HMDB02203	0.9563	1	0.5365	0.9289	0.8171	0.9677	1.29	1.1215	1.4713	1.508
3-hydroxydecanoylcarnitine	Lipid	Fatty Acid Metabolism (Acyl Carnitine, Hydroxy)	63358	LC/MS Pos Late	100021141	961	332.243				HMDB61636	0.9496	0.7928	0.3826	0.9471	1.0066	2.4642	1.9796	3.3966	1.4154	1.9571
3-hydroxyhexanoate	Lipid	Fatty Acid, Monohydroxy	53230	LC/MS Neg	100006367	1725	131.071	151492	10191-24-9			0.9721	0.7849	0.4113	0.4113	0.8135	1.6923	1.4559	0.4113	1.3123	1.4038
3-hydroxylaurate	Lipid	Fatty Acid, Monohydroxy	32457	LC/MS Neg	100001112	5175	215.165	94216	53941-38-1		HMDB00387	0.7865	0.9511	0.459	0.8047	1.0457	1.1774	1.2068	1	1.2829	1.3815
3-hydroxyoctanoate	Lipid	Fatty Acid, Monohydroxy	22001	LC/MS Neg	100000773	3446	159.103	26613	88930-08-9		HMDB01954	0.8329	0.7309	0.339	0.4389	1.0026	1.3243	1.3092	0.7097	1.1986	1.7498
3-hydroxyoctanoylcarnitine (1)	Lipid	Fatty Acid Metabolism (Acyl Carnitine, Hydroxy)	64393	LC/MS Pos Early	100021990	3445	304.212					1.2323	0.7245	0.703	0.6285	0.738	0.1555	1.4751	2.8338	1.35	1.1001
3-hydroxyoleate*	Lipid	Fatty Acid, Monohydroxy	61843	LC/MS Neg	100019966	5508	297.243					1.227	0.8443	0.905	0.7589	0.7531	1.0679	1.031	0.8585	0.6314	1.3703
3-hydroxyoleoylcarnitine	Lipid	Fatty Acid Metabolism (Acyl Carnitine, Hydroxy)	61840	LC/MS Pos Late	100019801	1406	442.353					1.0952	0.773	0.978	0.9588	1.1692	2.2513	0.9851	3.0696	0.87	1.4138
3-hydroxypalmitate	Lipid	Fatty Acid, Monohydroxy	27503	LC/MS Neg	100000983	5476	271.228	301590	928-17-6		HMDB10734	0.9983	1.0886	0.9586	0.9191	0.596	1.196	1.1888	1.3434	1.2362	1.1026
3-hydroxypalmitoylcarnitine	Lipid	Fatty Acid Metabolism (Acyl Carnitine, Hydroxy)	61839	LC/MS Pos Late	100019800	1380	416.337					0.9008	0.7346	0.6575	0.9198	0.9741	2.9907	1.3146	2.8813	0.8438	1.3444
3-indoxyl sulfate	Amino Acid	Tryptophan Metabolism	27672	LC/MS Neg	100000467	2222.2	212.002	10258	2642-37-7		HMDB00682	0.2398	0.145	0.33	0.2335	0.1807	0.2846	0.1968	0.0838	0.3873	0.1332
3-methyl-2-oxobutyrate	Amino Acid	Leucine, Isoleucine and Valine Metabolism	44526	LC/MS Neg	100000936	1465	115.04	49	3715-29-5	C00141	HMDB00019	0.9973	1.5169	1	1.3485	1.0778	0.648	0.7745	0.1805	0.5504	0.5997
3-methyl-2-oxovalerate	Amino Acid	Leucine, Isoleucine and Valine Metabolism	15676	LC/MS Neg	100000036	2064.2	129.056	47	1460-34-0;51829-07-3	C00671	HMDB03736	1.6109	1	0.9082	0.9657	0.9713	0.849	0.2087	0.1172	0.3583	0.579
3-methylhistidine	Amino Acid	Histidine Metabolism	15677	LC/MS Neg	100000042	906.3	168.078	64969	368-16-1	C01152	HMDB00479	1.3196	1.0593	1.098	1.1524	0.9488	0.7621	1.0833	0.1621	1.127	0.8565
3-phosphoglycerate	Carbohydrate	Glycolysis, Gluconeogenesis, and Pyruvate Metabolism	1414	LC/MS Neg	132	583	184.986	724	80731-10-8	C00597	HMDB00807	0.5958	0.7012	1	0.3624	0.8826	0.8632	0.9686	0.3142	0.5952	0.6662
4-ethylphenyl sulfate	Xenobiotics	Benzoate Metabolism	36099	LC/MS Neg	100001756	3580	201.023	20822574	123-07-9	C13637	HMDB62551	0.2694	0.2694	0.2694	0.2694	0.2694	0.2694	0.2694	0.2694	0.2694	0.2694
4-hydroxy-nonenal-glutathione	Amino Acid	Glutathione Metabolism	48504	LC/MS Neg	100006240	3387.5	462.192		99927-70-5			1.4633	0.8715	0.4689	0.7436	0.4689	1.1521	1.042	0.4689	1.3089	0.8817
4-hydroxybutyrate (GHB)	Lipid	Fatty Acid, Monohydroxy	34585	LC/MS Pos Early	100001507	1148	87.0441	10413	502-85-2	C00989	HMDB00710	0.3954	0.5124	1.8173	0.3954	0.9074	0.9712	2.2518	0.9471	0.974	1.2458
4-hydroxynonenal	Lipid	Fatty Acid, Oxidized	38309	LC/MS Neg	143	4745	155.108	1693	75899-68-2;128946-65-6		HMDB04362	0.9948	0.5118	0.3494	0.3494	0.7546	0.3494	1.0579	2.573	0.825	0.782
4-methyl-2-oxopentanoate	Amino Acid	Leucine, Isoleucine and Valine Metabolism	22116	LC/MS Neg	100000551	2170	129.056	70	816-66-0	C00233	HMDB00695	1.1744	0.9695	0.8987	0.6826	0.7759	0.7942	0.5208	0.0963	0.4355	0.8069
5,6-dihydrouridine	Nucleotide	Pyrimidine Metabolism, Uracil containing	61833	LC/MS Neg	100001425	1119	245.078	94312	5627-05-04			1.1676	0.9147	0.9353	0.7443	0.9328	0.7781	1.0488	0.4025	0.8757	0.9164
5-(galactosylhydroxy)-L-lysine	Amino Acid	Lysine Metabolism	43582	LC/MS Pos Early	100002462	2755	325.161	123986	32448-36-5			0.8639	0.6609	0.5796	0.7066	0.7353	1.0634	0.8816	0.563	0.8286	0.9312
5-dodecenoate (12:1n7)	Lipid	Medium Chain Fatty Acid	33968	LC/MS Neg	100001232	5224	197.155	5312378	2430-94-6		HMDB00529	1.1539	1.0143	0.693	0.9116	0.8916	0.7528	1.1149	0.5918	0.8036	0.9503
5-methylthioadenosine (MTA)	Amino Acid	Polyamine Metabolism	1419	LC/MS Pos Early	212	2752	298.097	439176	2457-80-9	C00170	HMDB01173	0.8726	0.746	0.5218	0.7527	0.8055	0.8381	0.8903	0.5893	0.941	0.704
5-methylthioribose	Amino Acid	Methionine, Cysteine, SAM and Taurine Metabolism	62100	LC/MS Pos Early	100002103	790	181.053	494	23656-67-9		HMDB01087	1.5099	2.0087	0.8666	1.0133	1.6656	1.064	1.238	0.7577	0.6577	1.0073
5-oxoproline	Amino Acid	Glutathione Metabolism	1494	LC/MS Neg	1021	738.5	128.035	7405	98-79-3	C01879	HMDB00267	1.1535	0.7389	0.8117	0.9153	0.6925	0.8606	1.4637	0.4346	0.9221	0.8604
5-phosphoribosyl diphosphate (PRPP)	Carbohydrate	Pentose Phosphate Pathway	36840	LC/MS Neg	166	570	308.978	7339	108321-05-7	C00119	HMDB00280	2.3442	1.5053	1.1828	1.4538	1.1488	1.4702	1.8002	0.1195	2.4943	1.4942
6-phosphogluconate	Carbohydrate	Pentose Phosphate Pathway	15442	LC/MS Neg	100000341	583.9	275.017	91493	921-62-0;53411-70-4	C00345	HMDB01316	1.0073	1.1622	0.4981	0.7955	1.0453	0.5208	0.802	0.1962	1.0231	0.8882
7-methylguanine	Nucleotide	Purine Metabolism, Guanine containing	35114	LC/MS Pos Early	100001456	2175	166.072	11361	578-76-7	C02242	HMDB00897	0.799	0.9205	0.9515	0.7779	0.9145	0.9314	0.8972	0.6321	0.8496	1.1045
acetylcarnitine (C2)	Lipid	Fatty Acid Metabolism (Acyl Carnitine, Short Chain)	32198	LC/MS Pos Early	100000802	2282	204.123	1	5080-50-2	C02571	HMDB00201	0.8061	0.6755	0.8201	0.658	0.6377	0.9418	0.8426	0.8456	0.9684	0.7227
aconitate [cis or trans]	Energy	TCA Cycle	46173	LC/MS Neg	100001359	580	173.009					1.0229	0.7906	0.8083	1.1198	0.8833	0.2974	0.2052	0.4278	0.7754	0.6528
adenine	Nucleotide	Purine Metabolism, Adenine containing	554	LC/MS Pos Early	880	2221	136.062	190	73-24-5	C00147	HMDB00034	0.8884	0.706	0.8667	0.8012	0.8919	0.8926	1.2682	0.6484	0.5547	0.8083
adenosine	Nucleotide	Purine Metabolism, Adenine containing	555	LC/MS Pos Early	798	2169	268.104	60961	58-61-7	C00212	HMDB00050	1.2572	0.8302	0.9455	0.5932	0.9883	0.6581	1.0117	0.8715	0.7237	0.9492
2'-AMP	Nucleotide	Purine Metabolism, Adenine containing	36815	LC/MS Neg	100001694	1497.7	346.056	94136	130-49-4	C00946	HMDB11617	0.7831	0.8568	0.5609	0.7715	0.8547	0.9362	0.6902	0.5585	1.3316	1.0011
adenosine 3',5'-diphosphate	Nucleotide	Purine Metabolism, Adenine containing	15691	LC/MS Neg	1214	575	426.022	159296	75431-54-8	C00054	HMDB00061	1.3033	0.9033	0.8637	0.5727	0.9384	0.7077	0.6156	0.4065	1.3384	0.7778
3'-AMP	Nucleotide	Purine Metabolism, Adenine containing	35142	LC/MS Neg	100001449	1245	346.056	41211	84-21-9	C01367	HMDB03540	0.6502	0.6889	0.2986	0.5452	0.7771	0.6983	0.6682	0.4793	1.1981	0.7794
ADP	Nucleotide	Purine Metabolism, Adenine containing	3108	LC/MS Neg	208	680	426.022	6022	20398-34-9	C00008	HMDB01341	1.3656	1.2341	1.0064	1.1792	0.9324	2.0999	1.0028	0.9819	1.0227	2.2241
AMP	Nucleotide	Purine Metabolism, Adenine containing	32342	LC/MS Pos Early	209	1013	348.07	6083	149022-20-8	C00020	HMDB00045	0.9177	0.4021	1.0218	0.8245	0.5097	0.6758	1.2532	1.4392	0.7096	0.9552
AICA ribonucleotide	Nucleotide	Purine Metabolism, (Hypo)Xanthine/Inosine containing	38325	LC/MS Pos Early	216	797	339.07	65110	3031-94-5	C04677	HMDB01517	1.4944	1.0258	1.5102	1.9487	1.4891	5.896	2.3373	0.2785	1.1826	1.8763
alanine	Amino Acid	Alanine and Aspartate Metabolism	1126	LC/MS Pos Early	811	1700	90.055	5950	56-41-7	C00041	HMDB00161	1.3117	1.1071	0.5376	0.9396	1.0621	0.855	1.0396	0.2877	1.0306	0.9479
allantoin	Nucleotide	Purine Metabolism, (Hypo)Xanthine/Inosine containing	1107	LC/MS Neg	1002	715.6	157.037	204	97-59-6	C02350	HMDB00462	0.4467	0.551	0.6418	0.4505	0.6313	0.4006	0.5904	0.1468	0.3624	0.5679
alpha-hydroxyisocaproate	Amino Acid	Leucine, Isoleucine and Valine Metabolism	22132	LC/MS Neg	100000706	1840	131.071	83697	10303-64-7	C03264	HMDB00746	1.2772	0.7108	0.7641	1.5177	0.8025	0.5686	0.9703	0.3399	0.7683	0.7279
alpha-hydroxyisovalerate	Amino Acid	Leucine, Isoleucine and Valine Metabolism	33937	LC/MS Neg	100001300	1126	117.056	99823	600-37-3		HMDB00407	1.4465	1.2052	1.0583	0.7967	1.1616	0.8098	1.4282	0.4853	1.01	0.8376
alpha-tocopherol	Cofactors and Vitamins	Tocopherol Metabolism	1561	LC/MS Pos Late	1105	2522	430.378	14985	59-02-9;10191-41-0	C02477	HMDB01893	1.2857	1.0865	1.2921	1.324	1.2323	1.9643	1.789	2.2447	1.8511	2.0422
anserine	Amino Acid	Histidine Metabolism	15747	LC/MS Pos Early	100000044	2924	241.13	112072	10030-52-1	C01262	HMDB00194	1.2136	0.8922	0.9995	1.0293	1.0827	1.064	0.9952	0.489	1.03	0.978
arachidate (20:0)	Lipid	Long Chain Saturated Fatty Acid	1118	LC/MS Neg	893	6240	311.296	10467	506-30-9	C06425	HMDB02212	1.2761	0.8988	1.2806	0.9839	0.5062	0.7972	1.1163	0.7421	0.5522	1.0939
arachidonate (20:4n6)	Lipid	Long Chain Polyunsaturated Fatty Acid (n3 and n6)	1110	LC/MS Neg	229	5535	303.233	444899	506-32-1	C00219	HMDB01043	1.3841	0.7252	0.99	0.7154	0.4284	1.226	2.2887	0.5709	0.9211	2.3275
arachidonoylcarnitine (C20:4)	Lipid	Fatty Acid Metabolism (Acyl Carnitine, Polyunsaturated)	57518	LC/MS Pos Late	100015837	1353	448.342					1.0919	0.8139	0.7508	1.0038	0.9922	6.756	1.0996	2.2997	0.957	1.5055
arachidoylcarnitine (C20)*	Lipid	Fatty Acid Metabolism (Acyl Carnitine, Long Chain Saturated)	57513	LC/MS Pos Late	100015833	1512	456.405				HMDB06460	2.2258	1.5359	1.3499	1.1241	1.5179	6.257	2.4811	2.694	1.1388	2.3328
argininate*	Amino Acid	Urea cycle; Arginine and Proline Metabolism	57461	LC/MS Pos Early	100002769	2150	176.103	160437	157-07-3		HMDB03148	1.0511	0.8013	0.6588	0.6831	0.9609	0.7394	0.9826	0.6896	1.0846	0.8409
arginine	Amino Acid	Urea cycle; Arginine and Proline Metabolism	1638	LC/MS Pos Early	231	2825	175.119	232	1119-34-2	C00062	HMDB00517	1.2277	0.9733	0.7792	0.9228	1.0987	0.7294	0.7513	0.4489	0.9677	0.7557
argininosuccinate	Amino Acid	Urea cycle; Arginine and Proline Metabolism	15497	LC/MS Pos Early	232	2745	291.13	16950	156637-58-0	C03406	HMDB00052	1.2952	0.5581	0.7587	0.8538	0.8307	0.2184	0.6189	0.3773	0.6191	0.2956
ascorbate (Vitamin C)	Cofactors and Vitamins	Ascorbate and Aldarate Metabolism	32354	LC/MS Pos Early	233	770	177.039	54670067	134-03-2	C00072	HMDB00044	0.9707	1.0654	0.9764	1.0329	1.2656	1.1223	1	0.2046	0.6884	0.9401
asparagine	Amino Acid	Alanine and Aspartate Metabolism	512	LC/MS Pos Early	917	1225	133.061	6267	70-47-3	C00152	HMDB00168	0.9877	0.8754	0.925	0.8753	0.9248	1.531	1.1209	0.7825	0.9864	0.9072
aspartate	Amino Acid	Alanine and Aspartate Metabolism	443	LC/MS Pos Early	234	1165	134.045	5960	56-84-8	C00049	HMDB00191	1.106	0.9089	0.5916	0.9507	1.254	0.9284	0.9801	0.6432	0.8295	1.0015
behenoyl dihydrosphingomyelin (d18:0/22:0)*	Lipid	Dihydrosphingomyelins	57331	LC/MS Pos Late	100009026	3300	789.684				HMDB12091	1.1708	1.2179	0.837	0.7285	1.1135	1.1365	1.0228	1.3689	1.1864	1.4877
behenoyl sphingomyelin (d18:1/22:0)*	Lipid	Sphingomyelins	48492	LC/MS Pos Late	100006294	3250	787.669				HMDB12103	0.962	0.7906	0.8114	0.7851	0.9604	1.1661	1.0373	1.6841	1.2606	1.2997
benzoate	Xenobiotics	Benzoate Metabolism	15778	LC/MS Neg	100000008	1750	121.029	243	65-85-0	C00180	HMDB01870	0.9442	0.5012	1.0467	1.1334	0.4916	0.8009	1.2051	0.7825	0.9117	0.8867
beta-alanine	Nucleotide	Pyrimidine Metabolism, Uracil containing	55	LC/MS Pos Early	244	1905	90.055	239	56-41-7;107-95-9	C00099	HMDB00056	0.9594	0.9698	0.905	0.9205	0.8613	1.0337	0.9128	0.5947	0.9469	0.9288
betaine	Amino Acid	Glycine, Serine and Threonine Metabolism	3141	LC/MS Pos Early	799	1064	118.086	247	107-43-7	C00719	HMDB00043	0.9069	0.6325	0.6216	0.2824	0.7666	1.1038	0.8121	0.5532	0.7297	0.6258
branched-chain, straight-chain, or cyclopropyl 12:1 fatty acid*	Partially Characterized Molecules	Partially Characterized Molecules	63683	LC/MS Neg	100021709	5261	197.155					0.968	1.1627	0.6811	0.7549	0.671	1.4509	1.6406	0.3143	1.0154	1.3536
butyrylcarnitine (C4)	Lipid	Fatty Acid Metabolism (also BCAA Metabolism)	32412	LC/MS Pos Early	100001054	2860	232.154	439829	25576-40-3	C02862	HMDB02013	1.6436	1.151	0.8661	0.9915	1.2375	2.4664	0.9517	1.0914	0.7194	1.3516
C-glycosyltryptophan	Amino Acid	Tryptophan Metabolism	48782	LC/MS Pos Early	100006379	2700	367.15	10981970	180509-18-6			0.861	0.5627	0.5627	0.5627	0.6495	0.5627	0.5627	0.5627	0.691	0.6844
carnitine	Lipid	Carnitine Metabolism	15500	LC/MS Pos Early	100000007	1978	162.113	10917	461-05-2	C00318	HMDB00062	0.6312	0.6988	0.766	0.65	0.8262	0.8829	0.7961	0.8382	1.0158	0.8374
carnosine	Amino Acid	Histidine Metabolism	1768	LC/MS Pos Early	249	2942	227.114	439224	305-84-0	C00386	HMDB00033	1.3702	1.0605	1	1.1638	1.2891	0.8168	0.7536	0.2854	0.633	0.8336
catechol sulfate	Xenobiotics	Benzoate Metabolism	35320	LC/MS Neg	100001605	1906	188.986	3083879	4918-96-1		HMDB59724	0.0977	0.0977	0.0977	0.0977	0.0977	0.0977	0.0977	0.0977	0.0977	0.0977
ceramide (d18:1/17:0, d17:1/18:0)*	Lipid	Ceramides	57434	LC/MS Pos Late	100015737	3055	552.535					1.3025	0.7417	1.0776	1.1002	1.0613	2.7854	2.1413	2.2073	2.1833	2.6062
ceramide (d18:2/24:1, d18:1/24:2)*	Lipid	Ceramides	57443	LC/MS Pos Late	100015744	3858	646.613					0.7146	0.6407	0.6595	0.7273	0.723	1.2337	1.1995	1.6089	1.3054	1.1824
cholesterol	Lipid	Sterol	63	LC/MS Pos Late	266	2707	369.352	11025495	57-88-5	C00187	HMDB00067	0.8392	0.8267	0.7921	0.8549	1.0193	1.073	0.9839	1.2907	0.929	1.1677
choline	Lipid	Phospholipid Metabolism	15506	LC/MS Pos Early	1256	1961	104.107	305	67-48-1	C00114	HMDB00097	1.002	0.986	1	0.7149	0.54	2.3314	1.5414	0.8728	1.2211	1.0609
phosphocholine	Lipid	Phospholipid Metabolism	34396	LC/MS Pos Early	267	700	184.073	1014	72556-74-2	C00588	HMDB01565	1.1882	1.2545	1.4038	1.23	1.1823	1.5505	1.5859	0.8637	1.2415	1.0946
cinnamoylglycine	Xenobiotics	Food Component/Plant	38637	LC/MS Neg	100002253	3127	204.067	709625	16534-24-0		HMDB11621	0.1481	0.1481	0.1481	0.1481	0.1481	0.1481	0.1481	0.1481	0.1481	0.1481
cis-urocanate	Amino Acid	Histidine Metabolism	40410	LC/MS Neg	100003425	1200	137.036	1549103	7699-35-6		HMDB34174	0.7575	0.8335	0.8659	0.5674	0.6693	0.6205	6.9138	0.7293	0.9319	1.1301
citrulline	Amino Acid	Urea cycle; Arginine and Proline Metabolism	2132	LC/MS Pos Early	391	1520	176.103	9750	372-75-8	C00327	HMDB00904	1.3696	0.9755	1.1701	0.8536	0.9138	1.1382	0.9583	0.8837	1.0414	1.0082
creatine	Amino Acid	Creatine Metabolism	27718	LC/MS Pos Early	1221	1947	132.077	586	57-00-1	C00300	HMDB00064	1.0108	0.9388	0.8476	0.9203	1.0007	1.0563	0.9832	0.7117	0.9685	0.981
creatine phosphate	Amino Acid	Creatine Metabolism	33951	LC/MS Neg	100000112	603	210.029	9548602	922-32-7	C02305	HMDB01511	1.1913	0.1754	1.6219	0.8145	0.4082	0.0832	2.4326	0.0125	1.2315	0.0125
creatinine	Amino Acid	Creatine Metabolism	513	LC/MS Pos Early	275	2055	114.066	588	60-27-5	C00791	HMDB00562	1.0725	0.9236	0.761	0.9659	1.0916	1.2502	0.9619	0.533	0.9429	1.0848
cystathionine	Amino Acid	Methionine, Cysteine, SAM and Taurine Metabolism	15705	LC/MS Pos Early	310	2270	223.075	439258	535-34-2	C02291	HMDB00099	1.894	1.5399	1.0978	1.2742	1.7171	1.0174	0.9809	0.0908	0.7766	0.8753
cysteine	Amino Acid	Methionine, Cysteine, SAM and Taurine Metabolism	1868	LC/MS Pos Early	800	1475	122.027	5862	52-90-4;56-89-3	C00097	HMDB00574	1.2429	0.9317	0.5704	0.6879	1.1246	0.9088	1.0045	0.5704	0.9073	0.9354
cytidine	Nucleotide	Pyrimidine Metabolism, Cytidine containing	514	LC/MS Neg	827	1325	242.078	6175	65-46-3	C00475	HMDB00089	1.006	0.9249	0.8872	0.9487	0.9622	1.1405	1.3446	0.3973	0.9168	0.9864
CDP-choline	Lipid	Phospholipid Metabolism	34418	LC/MS Pos Early	1220	725	489.115	13804	33818-15-4	C00307	HMDB01413	0.9162	0.807	0.9367	0.9057	0.5902	1.0323	1.3267	0.5307	1.2359	1.1066
CMP	Nucleotide	Pyrimidine Metabolism, Cytidine containing	2372	LC/MS Pos Early	282	835	324.059	6131	63-37-6	C00055	HMDB00095	1.2441	1.0693	0.8666	1.0523	1.4312	1.2738	0.7747	0.5905	0.9021	0.9748
CDP-ethanolamine	Lipid	Phospholipid Metabolism	34410	LC/MS Pos Early	100001407	707	447.068	123727	72842-05-8	C00570	HMDB01564	0.8105	0.3144	0.5468	1.0749	1.5838	1.3709	0.3144	0.3144	1.0716	1.1963
dehydroascorbate	Cofactors and Vitamins	Ascorbate and Aldarate Metabolism	34302	LC/MS Neg	301	739.6	173.009	440667	490-83-5	C05422	HMDB01264	0.8739	0.9022	1.1604	0.9311	0.7566	1.0101	1.1115	0.1092	1.019	1.0587
deoxycarnitine	Lipid	Carnitine Metabolism	36747	LC/MS Pos Early	100001662	2052	146.118	134	6249-56-5	C01181	HMDB01161	0.732	0.4577	0.6026	0.6868	0.566	0.8918	0.4985	0.3531	0.5449	0.4744
dihomolinoleate (20:2n6)	Lipid	Long Chain Polyunsaturated Fatty Acid (n3 and n6)	17805	LC/MS Neg	1231	5730	307.264	6439848	2091-39-6	C16525	HMDB05060	1.4208	0.8971	1.0845	0.7124	0.3182	2.5441	4.373	0.9383	1.3639	4.4128
dihomolinolenate (20:3n3 or 3n6)	Lipid	Long Chain Polyunsaturated Fatty Acid (n3 and n6)	35718	LC/MS Neg	100001739	5596	305.249	5280581	17046-59-2	C03242	HMDB02925	1.5644	0.874	1.0866	0.8475	0.2943	1.4353	2.6575	0.6787	0.9468	2.8259
dihomo-linolenoylcarnitine (C20:3n3 or 6)*	Lipid	Fatty Acid Metabolism (Acyl Carnitine, Polyunsaturated)	57521	LC/MS Pos Late	100015840	1392	450.358					1.4439	0.8398	1.254	0.9399	1.3489	7.4456	1.2969	2.1028	0.5968	1.6661
dihomo-linoleoylcarnitine (C20:2)*	Lipid	Fatty Acid Metabolism (Acyl Carnitine, Polyunsaturated)	57520	LC/MS Pos Late	100015839	1436	452.373					2.4436	1.3443	2.3313	1.0712	2.1275	7.4875	1.4404	1.4288	0.77	1.885
dihydroxyacetone phosphate (DHAP)	Carbohydrate	Glycolysis, Gluconeogenesis, and Pyruvate Metabolism	15522	LC/MS Neg	309	603	168.991	668	102783-56-2	C00111	HMDB01473	1.5088	1.015	1.1183	1.3036	1.0487	1.1773	1.7103	0.3184	1.4003	1.0452
dimethylarginine (ADMA + SDMA)	Amino Acid	Urea cycle; Arginine and Proline Metabolism	36808	LC/MS Pos Early	100001810	2850	203.15	123831	102783-24-4	C03626	HMDB01539	2.3888	1.2813	0.847	0.9724	1.5041	0.6975	0.6276	0.3713	0.6382	0.5967
docosadienoate (22:2n6)	Lipid	Long Chain Polyunsaturated Fatty Acid (n3 and n6)	32415	LC/MS Neg	100001182	6034	335.296	5282807	7370-49-2	C16533	HMDB61714	0.945	0.3367	0.3367	0.7215	0.3367	1.0869	1.6226	0.3367	0.6842	1.4263
docosahexaenoate (DHA; 22:6n3)	Lipid	Long Chain Polyunsaturated Fatty Acid (n3 and n6)	44675	LC/MS Neg	100000665	5525	327.233	445580	6217-54-5	C06429	HMDB02183	0.8839	0.4514	1	0.4173	0.2272	0.7733	1.4115	0.4935	0.5057	1.2554
docosahexaenoylcarnitine (C22:6)*	Lipid	Fatty Acid Metabolism (Acyl Carnitine, Polyunsaturated)	57523	LC/MS Pos Late	100015845	1349	472.342					0.478	0.564	0.478	0.478	0.5824	2.5786	0.478	1.2809	0.478	0.8225
docosapentaenoate (DPA; 22:5n3)	Lipid	Long Chain Polyunsaturated Fatty Acid (n3 and n6)	32504	LC/MS Neg	100001181	5571	329.249	6441454	2234-74-4	C16513	HMDB06528	0.8921	0.4663	0.9788	0.5069	0.1597	0.9991	1.8027	0.6418	0.6403	1.8841
docosapentaenoate (n6 DPA; 22:5n6)	Lipid	Long Chain Polyunsaturated Fatty Acid (n3 and n6)	37478	LC/MS Neg	100001580	5624.5	329.249	6441454	25182-74-5	C16513	HMDB01976	2.1943	1.0407	1.4639	0.949	0.352	1.8174	2.737	0.6827	0.864	2.1627
docosatrienoate (22:3n6)*	Lipid	Long Chain Polyunsaturated Fatty Acid (n3 and n6)	57467	LC/MS Neg	100015762	5850	333.28					1.3289	0.259	0.259	0.8998	0.259	0.259	0.6199	0.259	0.6883	0.5612
dodecadienoate (12:2)*	Lipid	Fatty Acid, Dicarboxylate	62276	LC/MS Neg	100020478	5146	195.139					0.9184	1.0023	0.3418	1.7411	0.866	1.4473	1.4381	1.032	1.1138	1.2603
eicosapentaenoate (EPA; 20:5n3)	Lipid	Long Chain Polyunsaturated Fatty Acid (n3 and n6)	18467	LC/MS Neg	2050	5450	301.217	446284	10-2005-9;10417-94-4	C06428	HMDB01999	0.7281	0.259	0.466	0.4726	0.1788	0.425	0.8128	0.1329	0.739	0.8862
eicosenoate (20:1n9 or 1n11)	Lipid	Long Chain Monounsaturated Fatty Acid	33587	LC/MS Neg	100001335	5950	309.28	5282768		C16526	HMDB02231	1.6314	0.5817	0.9717	0.999	0.4172	0.9139	1.4803	0.5065	0.8371	1.6467
eicosenoylcarnitine (C20:1)*	Lipid	Fatty Acid Metabolism (Acyl Carnitine, Monounsaturated)	57519	LC/MS Pos Late	100015838	1484	454.389					4.4357	2.1342	1.9697	1.9876	2.5782	6.2704	1.9732	1.4854	1.0975	1.9191
equol sulfate	Xenobiotics	Food Component/Plant	40478	LC/MS Neg	100003429	3630	321.044					0.3953	0.3953	0.3953	0.3953	0.3953	0.3953	0.3953	0.3953	0.3953	0.3953
ergothioneine	Xenobiotics	Food Component/Plant	37459	LC/MS Pos Early	100002154	850	230.096	3032311	58511-63-0	C05570	HMDB03045	0.0971	0.0607	0.0224	0.0421	0.1127	0.061	0.0566	0.0224	0.0348	0.0696
erucate (22:1n9)	Lipid	Long Chain Monounsaturated Fatty Acid	1552	LC/MS Neg	1087	6355.6	337.311	5281116	112-86-7	C08316	HMDB02068	1.4249	0.7108	1.0911	0.9784	0.2459	0.8463	1.2812	0.4532	0.56	1.0068
erucoylcarnitine (C22:1)*	Lipid	Fatty Acid Metabolism (Acyl Carnitine, Monounsaturated)	57525	LC/MS Pos Late	100015841	1535	482.42					1.3277	1.1116	1.2521	0.5703	0.9736	2.9528	1.6388	1.999	0.6626	1.9162
ethyl alpha-glucopyranoside	Xenobiotics	Food Component/Plant	63152	LC/MS Pos Early	100015965	1248	226.129	428040	34625-23-5			1.3271	0.4106	1.5061	1.0238	0.7859	1.3237	1.0253	0.4106	1.4197	1.6435
ethyl beta-glucopyranoside	Xenobiotics	Food Component/Plant	64131	LC/MS Pos Early	100020377	1100	226.129	121667				0.2356	0.2028	0.2028	0.277	0.2028	0.3498	0.2028	0.2028	0.2028	0.2028
FAD	Cofactors and Vitamins	Riboflavin Metabolism	2134	LC/MS Neg	327	2425	784.15	643975	146-14-5;84366-81-4	C00016	HMDB01248	0.9566	0.7655	0.6565	0.8754	0.7316	1.0076	1.3419	0.5054	1.1786	1.1211
FMN	Cofactors and Vitamins	Riboflavin Metabolism	15797	LC/MS Neg	100000251	2390	455.097	710	130-40-5	C00061	HMDB01520	1.6585	0.8604	1.0567	0.9423	0.7964	0.6735	1.0896	0.8018	1.2751	1.2118
Isobar: hexose diphosphates	Carbohydrate	Glycolysis, Gluconeogenesis, and Pyruvate Metabolism	46896	LC/MS Neg	100002180	551	338.989					3.1225	3.1086	1.4625	2.4228	1.7595	2.5616	1.0569	0.3577	2.5999	2.0281
fructosyllysine	Amino Acid	Lysine Metabolism	46227	LC/MS Pos Early	100005373	2784	309.166	123708	21291-40-7			0.9273	0.5816	0.2236	0.6502	0.6316	0.4179	0.2236	0.2236	0.5407	0.3558
gamma-glutamylleucine	Peptide	Gamma-glutamyl Amino Acid	18369	LC/MS Pos Early	1268	2991	261.144	151023	2566-39-4		HMDB11171	1.2046	0.3717	0.3717	0.7097	0.3717	0.9395	0.3717	0.3717	1.0969	0.3717
gamma-glutamyltyrosine	Peptide	Gamma-glutamyl Amino Acid	2734	LC/MS Pos Early	1102	2518	311.124	94340	7432-23-7		HMDB11741	1.1678	0.7298	0.6119	0.6175	0.7162	0.3203	1.185	0.3203	0.9158	0.9275
gamma-glutamylvaline	Peptide	Gamma-glutamyl Amino Acid	43829	LC/MS Pos Early	100001126	2700	247.129	7015683	2746-34-1		HMDB11172	1.1766	0.3195	0.7537	1.0644	0.8283	0.668	0.3195	0.5871	0.8357	0.3195
glucose	Carbohydrate	Glycolysis, Gluconeogenesis, and Pyruvate Metabolism	20488	LC/MS Pos Early	572	672	198.097	5793	50-99-7	C00031	HMDB00122	0.7703	0.8766	0.6634	0.7753	0.79	0.882	0.7307	0.7665	1.0542	0.9422
glutamate	Amino Acid	Glutamate Metabolism	57	LC/MS Pos Early	561	1500	148.06	611	56-86-0	C00025	HMDB00148	0.8776	0.929	1	1.2632	1.1902	1.5546	1.0175	0.7828	0.9883	1.0136
glutamine	Amino Acid	Glutamate Metabolism	53	LC/MS Pos Early	563	1291	147.076	5961	56-85-9	C00064	HMDB00641	1.2979	0.9779	0.8577	0.9402	1.0394	1.2675	1.0223	0.6179	0.929	1.0502
glutathione, oxidized (GSSG)	Amino Acid	Glutathione Metabolism	27727	LC/MS Pos Early	448	2667	613.159	65359	103239-24-3	C00127	HMDB03337	1.1392	0.7761	1.1409	0.8329	0.9265	0.9898	1.0084	0.8449	1.1469	0.6905
glutathione, reduced (GSH)	Amino Acid	Glutathione Metabolism	2127	LC/MS Pos Early	496	2000	308.091	124886	70-18-8	C00051	HMDB00125	1.2659	1.154	0.993	1.183	1.3739	1.1287	0.9545	0.4809	0.7309	0.8332
glycerate	Carbohydrate	Glycolysis, Gluconeogenesis, and Pyruvate Metabolism	1572	LC/MS Neg	1052	650	105.019	752	600-19-1	C00258	HMDB00139	1.0574	1.3417	0.754	0.9885	1.0806	1.0059	0.8338	0.6729	1.057	1.054
glycerol	Lipid	Glycerolipid Metabolism	15122	LC/MS Neg	1254	758	91.0401	753	56-81-5	C00116	HMDB00131	1.0199	0.8268	0.8163	0.7488	0.6916	1.2675	1.1178	0.7012	1.2109	1.1676
glycerol 3-phosphate	Lipid	Glycerolipid Metabolism	43847	LC/MS Pos Early	100000258	580	173.021	754	29849-82-9	C00093	HMDB00126	0.9224	0.6453	1.2371	0.7066	0.6599	1.052	1.5683	0.8235	0.9302	0.8763
glycerophosphoethanolamine	Lipid	Phospholipid Metabolism	37455	LC/MS Pos Early	100001620	659	216.063	123874	33049-08-0	C01233	HMDB00114	1.1384	0.9505	0.8254	0.6616	1.0961	1.2103	0.963	1.6028	1.1856	1.1629
glycerophosphoglycerol	Lipid	Glycerolipid Metabolism	48857	LC/MS Pos Early	100001619	520	247.058	439964		C03274		1.5844	1.2793	0.9726	1.1356	1.4142	1.5312	1.2804	1	1.4347	1.2319
glycerophosphoinositol*	Lipid	Phospholipid Metabolism	52307	LC/MS Pos Early	100001621	516	335.074	167572	16824-65-0			0.8085	0.6698	0.7592	0.5524	0.7899	0.9543	1.0167	1.1055	1.3789	1.0035
glycerophosphorylcholine (GPC)	Lipid	Phospholipid Metabolism	15990	LC/MS Pos Early	100000269	672	258.11	71920	28319-77-9	C00670	HMDB00086	1.5397	0.9977	0.642	0.7274	1.091	1.0945	0.7624	0.774	1.611	1.0247
glycine	Amino Acid	Glycine, Serine and Threonine Metabolism	58	LC/MS Pos Early	340	1375	76.0393	750	56-40-6	C00037	HMDB00123	1.2551	0.8781	1.0246	0.8619	1.0037	1.0395	0.7791	0.4175	0.7532	0.682
glycosyl ceramide (d18:1/20:0, d16:1/22:0)*	Lipid	Hexosylceramides (HCER)	57595	LC/MS Pos Late	100015882	3414	756.635					1.0177	1.1786	1.1391	0.7833	1.3347	1	1.3426	1.7748	1.1136	2.0184
glycosyl ceramide (d18:2/24:1, d18:1/24:2)*	Lipid	Hexosylceramides (HCER)	57453	LC/MS Pos Late	100015745	3380	808.666					0.9422	1.3147	0.9177	0.588	1.4395	1.1907	1.6086	2.1161	1.3077	2.9824
glycosyl-N-(2-hydroxynervonoyl)-sphingosine (d18:1/24:1(2OH))*	Lipid	Hexosylceramides (HCER)	57444	LC/MS Pos Late	100015752	3839	826.677					1.0432	1.0066	1	1.0112	1.339	1.0201	1.213	1.2072	1.1835	1.2609
glycosyl-N-palmitoyl-sphingosine (d18:1/16:0)	Lipid	Hexosylceramides (HCER)	53013	LC/MS Pos Late	100009272	2623	700.572					0.719	0.5828	0.6587	0.5828	0.8836	0.8319	1.0228	1.5429	1.2069	1.043
glycosyl-N-stearoyl-sphingosine (d18:1/18:0)	Lipid	Hexosylceramides (HCER)	52234	LC/MS Pos Late	100001882	3053	728.604					1.0039	1.0918	1	0.709	1.3161	0.9961	1.2494	1.6851	1.0989	1.9993
glycylleucine	Peptide	Dipeptide	34398	LC/MS Pos Early	100001258	3059	189.123	92843	869-19-2	C02155	HMDB00759	0.7231	0.8616	0.4545	0.8286	1.038	1.2662	1.0006	0.4272	1.1328	1.0883
glycylvaline	Peptide	Dipeptide	18357	LC/MS Pos Early	100000487	2734	175.108	97417	1963-21-9		HMDB28854	1.0833	0.9428	0.5653	0.8271	1.1457	1.1853	0.9966	0.6956	1.1087	1.1277
guanidinoacetate	Amino Acid	Creatine Metabolism	43802	LC/MS Pos Early	344	1937	118.061	763	352-97-6	C00581	HMDB00128	0.9582	0.7698	0.6246	0.4881	1.1773	1.5303	0.5721	0.415	0.5643	0.5421
guanosine	Nucleotide	Purine Metabolism, Guanine containing	1573	LC/MS Neg	1099	1662	282.084	6802	118-00-3	C00387	HMDB00133	0.6774	1.167	0.722	0.6658	0.9874	0.6711	1.0805	0.254	0.8162	0.9396
5'- GMP	Nucleotide	Purine Metabolism, Guanine containing	2849	LC/MS Pos Early	347	800	364.065	6804	5550-12-09	C00144	HMDB01397	0.8907	0.8641	0.8327	1.0081	1.0496	1.3398	1.1291	0.6752	0.937	0.9451
heme	Cofactors and Vitamins	Hemoglobin and Porphyrin Metabolism	41754	LC/MS Pos Late	100001386	1124	616.177		14875-96-8			0.6289	0.44	0.7813	0.7141	0.8364	1.0272	1.144	1.1002	0.9591	0.9292
hexadecadienoate (16:2n6)	Lipid	Long Chain Polyunsaturated Fatty Acid (n3 and n6)	57652	LC/MS Neg	100009394	5398	251.202	13932172	28290-73-5		HMDB00477	0.7903	0.4514	0.5919	0.3044	0.512	1.4008	1.2325	0.6899	1.3457	1.2697
hexadecatrienoate (16:3n3)	Lipid	Long Chain Polyunsaturated Fatty Acid (n3 and n6)	57651	LC/MS Neg	100009393	5330	249.186	5312428	7561-64-0			0.5363	0.4304	0.3324	0.2765	0.3911	1.2273	0.9215	0.5841	1.1251	0.6645
hexanoylcarnitine (C6)	Lipid	Fatty Acid Metabolism (Acyl Carnitine, Medium Chain)	32328	LC/MS Pos Early	100000781	3358	260.186	6426853	6920-35-0		HMDB00705	1.7569	1.3286	0.8595	1.1583	1.3676	3.6864	0.8875	1.8293	0.5127	1.3823
hexanoylglycine (C6)	Lipid	Fatty Acid Metabolism (Acyl Glycine)	35436	LC/MS Neg	100001527	2900	172.098	99463	24003-67-6		HMDB00701	1.0138	0.5567	1.3822	1.0682	1.4327	0.2547	0.3525	0.2107	0.2107	1.0472
hippurate	Xenobiotics	Benzoate Metabolism	15753	LC/MS Neg	100000014	2106.9	178.051	464	495-69-2	C01586	HMDB00714	0.0946	0.0699	0.0699	0.0699	0.0699	0.0699	0.0699	1.1013	0.0699	0.0699
histamine	Amino Acid	Histidine Metabolism	1574	LC/MS Pos Early	354	3035	112.087	774	51-45-6	C00388	HMDB00870	1.0494	0.977	0.8255	0.7661	1	0.9035	0.7734	0.4098	0.7756	1.0243
histidine	Amino Acid	Histidine Metabolism	59	LC/MS Neg	355	755.9	154.062	6274	5934-29-2	C00135	HMDB00177	1.2289	1.1396	0.9976	0.9784	0.9898	0.9067	1.1008	0.475	0.985	0.8542
homostachydrine*	Xenobiotics	Food Component/Plant	33009	LC/MS Pos Early	100001550	1750	158.118	441447	1195-94-4	C08283	HMDB33433	0.0275	0.0275	0.0275	0.0275	0.0275	0.0275	0.0275	0.0275	0.0275	0.0275
hydroxy-N6,N6,N6-trimethyllysine*	Amino Acid	Lysine Metabolism	62959	LC/MS Pos Early	100021123	2759	205.155					1.3833	1.8439	0.4008	0.9493	1.7209	0.7435	0.3604	0.3114	0.3786	0.6653
hypotaurine	Amino Acid	Methionine, Cysteine, SAM and Taurine Metabolism	590	LC/MS Pos Early	358	724	110.027	107812	300-84-5	C00519	HMDB00965	0.4556	1.1662	1.3255	0.8894	1.2747	6.6755	0.9964	0.3522	0.6477	0.6824
hypoxanthine	Nucleotide	Purine Metabolism, (Hypo)Xanthine/Inosine containing	3127	LC/MS Neg	171	1291.2	135.031	790	68-94-0	C00262	HMDB00157	0.7298	0.8748	0.6948	0.6673	0.7746	0.7189	1.16	0.3347	0.9225	0.9415
imidazole lactate	Amino Acid	Histidine Metabolism	15716	LC/MS Neg	100000263	739.4	155.046	793	14403-45-3	C05568	HMDB02320	1.8021	2.3203	0.869	0.9019	2.2015	1.7553	1.6109	0.3802	1.0399	0.9396
indolelactate	Amino Acid	Tryptophan Metabolism	18349	LC/MS Neg	100000463	2286	204.067	92904	832-97-3	C02043	HMDB00671	0.7104	0.5192	0.5775	0.5297	0.8058	0.4666	1.0276	0.2957	0.911	0.8533
inosine	Nucleotide	Purine Metabolism, (Hypo)Xanthine/Inosine containing	1123	LC/MS Neg	361	1602.1	267.074	6021	58-63-9	C00294	HMDB00195	0.7168	1.0287	0.6476	0.7003	0.9044	0.6492	0.9917	0.2886	0.8944	0.9537
inosine 5'-monophosphate (IMP)	Nucleotide	Purine Metabolism, (Hypo)Xanthine/Inosine containing	2133	LC/MS Neg	362	650	347.04	8582	4691-65-0	C00130	HMDB00175	0.9902	1.012	0.9263	1.0083	0.9584	0.9917	1.1465	0.4245	1.0219	0.8807
isobutyrylcarnitine (C4)	Amino Acid	Leucine, Isoleucine and Valine Metabolism	33441	LC/MS Pos Early	100001055	2810	232.154	168379	25518-49-4		HMDB00736	1.4978	0.8946	1.0871	0.7012	1.8731	1.1679	2.0331	1.6921	0.8582	0.7062
isocaproylglycine	Lipid	Fatty Acid Metabolism (Acyl Glycine)	61789	LC/MS Neg	100019816	2820	172.098	28777652				0.479	0.479	0.479	0.479	0.479	0.479	0.479	0.479	0.479	0.479
isoleucine	Amino Acid	Leucine, Isoleucine and Valine Metabolism	1125	LC/MS Pos Early	376	2800	132.102	6306	73-32-5	C00407	HMDB00172	1.0128	0.8195	0.9073	0.776	1.0373	0.944	1.0749	0.5276	0.8946	0.9923
isoleucylglycine	Peptide	Dipeptide	40008	LC/MS Neg	100003169	1992	187.109	342532	868-28-0		HMDB28907	0.8299	0.8624	0.5356	0.939	0.7301	0.8573	1.2009	0.1812	0.9081	1.0089
isovalerylglycine	Amino Acid	Leucine, Isoleucine and Valine Metabolism	35107	LC/MS Neg	100001452	1950	158.082	546304	16284-60-9		HMDB00678	0.1257	0.1257	0.1257	0.6119	0.5798	0.4887	0.4211	0.1257	0.1257	0.4096
kynurenine	Amino Acid	Tryptophan Metabolism	15140	LC/MS Pos Early	100000265	2739	209.092	161166	2922-83-0	C00328	HMDB00684	0.891	0.7033	0.9154	1.0358	1.2954	1.2299	0.8673	0.5663	0.5598	0.7894
lactate	Carbohydrate	Glycolysis, Gluconeogenesis, and Pyruvate Metabolism	527	LC/MS Neg	482	681.6	89.0244	612	79-33-4	C00186	HMDB00190	1.1321	1.1444	0.803	1.1086	1.0948	0.9089	0.7922	0.4145	1.0022	0.9665
lactobacillic acid	Xenobiotics	Bacterial/Fungal	63048	LC/MS Neg	100021065	5822	295.264	10417	503-06-0			1.3432	0.9067	0.8939	0.9307	0.7911	1.3168	1.6791	1	0.6781	1.6941
lactosyl-N-stearoyl-sphingosine (d18:1/18:0)*	Lipid	Lactosylceramides (LCER)	54980	LC/MS Pos Late	100010945	2906	890.656	10260120			HMDB11591	0.6089	0.6407	0.7076	0.8737	0.8191	0.9529	0.9439	1.3394	0.9375	0.8791
laurylcarnitine (C12)	Lipid	Fatty Acid Metabolism (Acyl Carnitine, Medium Chain)	34534	LC/MS Pos Late	100001392	1235	344.279	10427569	25518-54-1		HMDB02250	1.1185	1.3433	0.5257	0.6222	1.8206	2.9879	0.2999	1.3649	0.2999	0.737
leucine	Amino Acid	Leucine, Isoleucine and Valine Metabolism	60	LC/MS Pos Early	397	2864	132.102	6106	61-90-5			0.9669	0.7912	0.8048	0.7403	0.9005	0.9689	1.143	0.5674	0.9406	1.0938
leucylglycine	Peptide	Dipeptide	40045	LC/MS Pos Early	100003185	2778	189.123	79070	686-50-0		HMDB28929	0.9908	0.9815	0.5918	0.6773	1.0024	1.0218	0.9637	0.6318	1.3578	1.2879
lignoceroyl sphingomyelin (d18:1/24:0)	Lipid	Sphingomyelins	57330	LC/MS Pos Late	100006298	3437	815.7		60037-60-7			0.9469	0.9257	0.8963	0.7535	1.0335	1.0167	0.9547	1.3731	0.9934	1.1986
linoleate (18:2n6)	Lipid	Long Chain Polyunsaturated Fatty Acid (n3 and n6)	1105	LC/MS Neg	180	5535	279.233	5280450	60-33-3	C01595	HMDB00673	0.9997	0.4515	0.9684	0.389	0.2874	1.5955	2.1121	0.6987	1.1009	2.484
linolenate (18:3n3 or 3n6)	Lipid	Long Chain Polyunsaturated Fatty Acid (n3 and n6)	34035	LC/MS Neg	100001337	5450	277.217	5280934		C06426	HMDB03073	0.9919	0.4954	0.8986	0.5161	0.3809	1.7267	1.4814	0.7021	1.7755	1.8532
linoleoyl-docosahexaenoyl-glycerol (18:2/22:6) [2]*	Lipid	Diacylglycerol	54950	LC/MS Pos Late	100010929	2500	682.54					0.2976	0.2976	0.2976	0.2976	0.2976	0.2976	0.6365	0.9942	0.7741	0.8483
linoleoylcarnitine (C18:2)*	Lipid	Fatty Acid Metabolism (Acyl Carnitine, Polyunsaturated)	46223	LC/MS Pos Late	100003151	1430	424.342	6450015	36816-10-1		HMDB06469	1.674	1.2027	1.5333	0.8859	2.6891	5.5822	0.6125	1.0736	0.3743	1.4964
lysine	Amino Acid	Lysine Metabolism	1301	LC/MS Pos Early	407	2850	147.113	5962	56-87-1	C00047	HMDB00182	1.6629	1.7182	1	1.2217	1.7037	0.5092	0.6755	0.5439	0.7688	0.5639
malate	Energy	TCA Cycle	1303	LC/MS Neg	409	615.6	133.014	525	6915-15-7	C00149	HMDB00156	0.9067	0.7634	0.8329	0.7388	1.0405	0.4643	1.1376	0.4879	0.8606	0.6665
malonylcarnitine	Lipid	Fatty Acid Synthesis	37059	LC/MS Pos Early	100001526	2086	248.113	22833583	853728-01-5		HMDB02095	0.8931	0.8468	0.7807	0.3532	0.9606	1.2942	1.0428	0.8059	0.3532	1.0198
margarate (17:0)	Lipid	Long Chain Saturated Fatty Acid	1121	LC/MS Neg	891	5731	269.249	10465	506-12-7		HMDB02259	1.1525	0.8167	1.0932	0.7951	0.4204	1.106	1.4416	0.8972	0.6505	1.6021
margaroylcarnitine (C17)*	Lipid	Fatty Acid Metabolism (Acyl Carnitine, Long Chain Saturated)	57512	LC/MS Pos Late	100004054	1424	414.358		106182-29-0		HMDB06210	1.3473	0.7966	1.1403	0.9213	1.6081	6.6693	1.2486	1.6985	0.431	1.247
mead acid (20:3n9)	Lipid	Long Chain Polyunsaturated Fatty Acid (n3 and n6)	35174	LC/MS Neg	100001472	5650	305.249	5312531	20590-32-3		HMDB10378	2.4112	0.9932	1.4956	1.0029	0.4187	1.0743	1.4077	0.3851	0.5622	1.3657
meadoylcarnitine (C20:3n9)*	Lipid	Fatty Acid Metabolism (Acyl Carnitine, Polyunsaturated)	62436	LC/MS Pos Late	100020752	1408	450.358					1.7026	1.4736	0.8032	0.8237	1.2206	3.0227	0.7367	1.8228	0.6676	1.4531
methionine	Amino Acid	Methionine, Cysteine, SAM and Taurine Metabolism	1302	LC/MS Pos Early	415	2526	150.058	6137	63-68-3	C00073	HMDB00696	0.9431	0.7572	0.8158	0.7636	0.7944	0.9074	1.0068	0.569	0.9995	0.9599
methionine sulfoxide	Amino Acid	Methionine, Cysteine, SAM and Taurine Metabolism	18374	LC/MS Pos Early	100000039	1272	166.053	158980	3226-65-1	C02989	HMDB02005	0.4849	0.7777	0.5541	1	0.8183	0.9664	0.9064	0.7824	0.0526	0.8455
methyl glucopyranoside (alpha + beta)	Xenobiotics	Food Component/Plant	46144	LC/MS Neg	100005864	1070	193.072					0.0221	0.0221	0.0221	0.0221	0.0221	0.0221	0.0221	0.0221	0.0221	0.0221
methylphosphate	Nucleotide	Purine and Pyrimidine Metabolism	37070	LC/MS Pos Early	100001805	544	113	13130	7023-27-0		HMDB61711	0.7254	0.8208	0.38	1.5092	0.9936	0.9613	1.1386	1	0.7799	1.2359
myristate (14:0)	Lipid	Long Chain Saturated Fatty Acid	1365	LC/MS Neg	519	5440	227.202	11005	544-63-8	C06424	HMDB00806	1.0744	0.9135	0.9532	0.8641	0.6102	0.921	1.0237	0.6298	0.8373	1.0168
myristoleate (14:1n5)	Lipid	Long Chain Monounsaturated Fatty Acid	32418	LC/MS Neg	100001198	5346.9	225.186	5281119	544-64-9	C08322	HMDB02000	1.5116	1.4495	1.0555	1.0828	1.013	0.8248	1.4446	0.6817	0.8974	0.7712
myristoleoylcarnitine (C14:1)*	Lipid	Fatty Acid Metabolism (Acyl Carnitine, Monounsaturated)	48182	LC/MS Pos Late	100006051	1316	370.295	90659872	889848-55-9			2.2897	1.7382	1	1.904	2.8367	4.34	0.3407	1.9374	0.2851	1.0826
myristoylcarnitine (C14)	Lipid	Fatty Acid Metabolism (Acyl Carnitine, Long Chain Saturated)	33952	LC/MS Pos Late	100001270	1350	372.311	6426854	18822-89-4		HMDB05066	1.9123	1.0827	0.9436	1.3097	1.5885	4.5466	0.6743	1.8885	0.4156	1.0206
N,N,N-trimethyl-5-aminovalerate	Amino Acid	Lysine Metabolism	57687	LC/MS Pos Early	100015962	2186	160.133	14274897				0.301	0.5723	0.2959	0.352	0.4832	0.9287	0.6321	0.3769	0.4281	0.5414
N,N,N-trimethyl-alanylproline betaine (TMAP)	Amino Acid	Urea cycle; Arginine and Proline Metabolism	62947	LC/MS Pos Early	100020217	2470	229.155					0.7684	0.6927	0.6342	0.6021	0.7622	1.1104	0.87	0.6914	0.9517	0.9175
N,N-dimethyl-pro-pro	Peptide	Modified Peptides	64571	LC/MS Pos Early	100022041	2500	241.155					0.8119	0.6748	0.6732	0.5803	0.756	1.0444	0.8531	0.6996	0.8806	0.8594
N-(ADP-ribosyl)-arginine (1)*	Amino Acid	Urea cycle; Arginine and Proline Metabolism	62802	LC/MS Neg	100020896	1030	714.165					2.0849	1.8586	0.4529	1.9044	1.9975	0.6551	0.2504	0.2504	0.8616	0.7009
N-(ADP-ribosyl)-arginine (2)*	Amino Acid	Urea cycle; Arginine and Proline Metabolism	62803	LC/MS Neg	100020897	1121	714.165					2.0602	1.9632	0.3073	1.376	2.0006	0.5716	0.3073	0.3073	0.8696	0.7137
N-acetyl-aspartyl-glutamate (NAAG)	Amino Acid	Glutamate Metabolism	35665	LC/MS Pos Early	100001612	1035	305.098	5255	3106-85-2	C12270	HMDB01067	1.014	0.8967	0.8893	0.6354	1.0648	0.9003	1.0251	0.5631	0.9679	1.3607
N-acetylalanine	Amino Acid	Alanine and Aspartate Metabolism	1585	LC/MS Neg	1110	861	130.051	88064	97-69-8	C02847	HMDB00766	1.0075	0.8607	0.8054	0.9479	0.7911	0.8816	1.016	0.2824	0.9721	0.89
N-acetylarginine	Amino Acid	Urea cycle; Arginine and Proline Metabolism	33953	LC/MS Pos Early	100001266	2245	217.13	67427	155-84-0	C02562	HMDB04620	1.2344	0.6482	0.4938	0.6205	0.9327	0.7537	0.7126	0.4287	0.9586	0.6796
N-acetylaspartate (NAA)	Amino Acid	Alanine and Aspartate Metabolism	22185	LC/MS Pos Early	100000787	880	176.055	65065	997-55-7;997-55-7	C01042	HMDB00812	1.1724	0.9574	0.6322	0.8369	1.0941	0.5527	0.6972	0.8458	0.9369	0.9664
N-acetylcarnosine	Amino Acid	Histidine Metabolism	43488	LC/MS Pos Early	100004046	2141	269.124	9903482	56353-15-2		HMDB12881	1.2472	1.1715	1.062	1.1681	1.5335	0.6818	0.1524	0.231	0.3469	0.6253
N-acetylglucosamine/N-acetylgalactosamine	Carbohydrate	Aminosugar Metabolism	46539	LC/MS Pos Early	100006435	715	222.097					0.1518	0.1518	0.1518	0.1518	0.7069	1.2683	0.9977	0.1518	0.1518	0.8853
N-acetylglutamate	Amino Acid	Glutamate Metabolism	15720	LC/MS Pos Early	100000282	1050	190.071	70914	5817-08-03	C00624	HMDB01138	0.9509	0.7441	0.8815	0.6197	1.0999	0.7874	0.948	0.4459	1.0815	1.1721
N-acetylglutamine	Amino Acid	Glutamate Metabolism	33943	LC/MS Pos Early	100001253	845	189.087	182230	2490-97-3	C02716	HMDB06029	0.7777	0.7413	0.5453	0.7868	0.756	0.8625	0.7076	0.4562	0.6595	0.7263
N-acetylleucine	Amino Acid	Leucine, Isoleucine and Valine Metabolism	1587	LC/MS Neg	1082	2400	172.098	70912	1188-21-2	C02710	HMDB11756	0.6481	0.4053	0.4053	0.4053	0.4053	0.4053	0.4053	0.4053	0.4482	0.4053
N-acetylmethionine	Amino Acid	Methionine, Cysteine, SAM and Taurine Metabolism	1589	LC/MS Neg	1083	1787	190.054	448580	65-82-7	C02712	HMDB11745	1.2844	1.1054	0.7537	1.0573	1.041	0.8402	1.1611	0.2265	1.1832	0.959
N-acetylmethionine sulfoxide	Amino Acid	Methionine, Cysteine, SAM and Taurine Metabolism	45428	LC/MS Pos Early	100005463	880	208.064	193368	108646-71-5			1.4713	1.0427	0.913	1.0205	1.1419	0.8992	1.0373	0.8212	1.2884	0.8518
N-acetylneuraminate	Carbohydrate	Aminosugar Metabolism	32377	LC/MS Pos Early	1162	660	310.113	439197	131-48-6	C00270	HMDB00230	0.6432	0.6223	0.8602	0.622	0.8763	1.0152	0.9621	0.6364	0.7549	0.8896
N-acetylserine	Amino Acid	Glycine, Serine and Threonine Metabolism	37076	LC/MS Pos Early	100001851	800	148.06	65249	97-14-3		HMDB02931	1.1263	0.9623	1.0056	0.7402	1.0258	0.7137	1.1395	0.4976	1.1163	0.9959
N-acetyltaurine	Amino Acid	Methionine, Cysteine, SAM and Taurine Metabolism	48187	LC/MS Neg	100005466	800	166.018	159864				0.9964	1.382	0.6127	1.5038	1.2895	1.3072	0.3507	0.3685	0.3729	1.0585
N-acetylthreonine	Amino Acid	Glycine, Serine and Threonine Metabolism	33939	LC/MS Neg	100001274	821.6	160.061	152204	17093-74-2		HMDB62557	1.2043	1.0316	1	1.0589	0.9167	0.7477	0.9776	0.3158	0.9115	0.8236
N-delta-acetylornithine	Amino Acid	Urea cycle; Arginine and Proline Metabolism	43249	LC/MS Neg	100004523	858	173.093	9920500				0.0816	0.0986	0.1365	0.0402	0.0402	0.0884	0.2903	0.0402	0.1387	0.0402
N-formylmethionine	Amino Acid	Methionine, Cysteine, SAM and Taurine Metabolism	2829	LC/MS Neg	194	1543.8	176.039	439750	4289-98-9	C03145	HMDB01015	1.2557	1.0262	0.7896	0.8971	0.9203	0.8734	1.0359	0.2503	0.9272	0.7212
N-glycolylneuraminate	Carbohydrate	Aminosugar Metabolism	37123	LC/MS Pos Early	100001491	636	326.108	123802	1113-83-3	C03410	HMDB00833	0.8259	0.4621	0.9426	0.6057	0.6819	0.8627	1.0431	0.9726	0.5403	0.7699
N-palmitoyl-sphingosine (d18:1/16:0)	Lipid	Ceramides	44877	LC/MS Pos Late	1518	2893	538.519	5283564	24696-26-2		HMDB04949	0.9004	0.7284	1.0169	0.9851	0.816	1.2864	1.0487	1.4326	1.2881	1.033
N-palmitoyltaurine	Lipid	Endocannabinoid	39835	LC/MS Neg	100003239	5560	362.237		83982-06-3			1.0069	0.2738	0.2738	0.505	0.2738	0.7046	1	0.2738	0.6197	0.9639
N-stearoyl-sphingosine (d18:1/18:0)*	Lipid	Ceramides	54979	LC/MS Pos Late	1547	3392	566.551	5283565	104404-17-3		HMDB04950	0.9838	0.9861	1.0592	1.1393	1.1164	1.5789	1.4306	1.8113	1.6448	1.6848
N-stearoyltaurine	Lipid	Endocannabinoid	39730	LC/MS Neg	100003240	5782	390.268	168274	63155-80-6			0.9145	0.4957	1.0558	1.032	0.2583	0.9119	0.6066	0.2583	0.2875	0.2583
N1-Methyl-2-pyridone-5-carboxamide	Cofactors and Vitamins	Nicotinate and Nicotinamide Metabolism	40469	LC/MS Neg	100001468	1668	151.051	69698	701-44-0	C05842	HMDB04193	0.7715	0.6836	0.4077	0.3301	0.475	0.9604	2.1829	1.0952	2.43	2.6003
N6,N6,N6-trimethyllysine	Amino Acid	Lysine Metabolism	1498	LC/MS Pos Early	189	2825	189.16	440120	23284-33-5	C03793	HMDB01325	1.3734	1.0613	0.6981	0.8507	1.1899	0.6913	0.4684	0.3219	0.634	0.4816
N6-carboxymethyllysine	Carbohydrate	Advanced Glycation End-product	36713	LC/MS Pos Early	100001768	2500	205.118	123800	5746-04-03			1.8977	1.1727	1.6773	1.2175	1.687	0.8594	1.1099	1	1.0692	1.105
N6-methyllysine	Amino Acid	Lysine Metabolism	62860	LC/MS Pos Early	100003415	2831	161.129	164795	1188-07-4	C02728	HMDB02038	1.092	1.2014	0.8726	1.0568	1.5338	0.5444	0.5261	0.2978	0.7242	0.4939
N6-succinyladenosine	Nucleotide	Purine Metabolism, Adenine containing	48130	LC/MS Neg	100001664	940	382.1	165243	4542-23-8		HMDB00912	0.473	0.5807	0.473	0.473	0.669	0.473	1.4679	0.473	0.473	0.5199
nicotinamide	Cofactors and Vitamins	Nicotinate and Nicotinamide Metabolism	594	LC/MS Pos Early	432	1942	123.055	936	98-92-0	C00153	HMDB01406	1.0575	0.9694	0.7965	0.9444	1.1266	1.1581	1.1498	0.7162	0.9479	0.9955
NAD+	Cofactors and Vitamins	Nicotinate and Nicotinamide Metabolism	5278	LC/MS Neg	1310	1434	662.102	5893	53-84-9	C00003	HMDB00902	3.5093	1	2.2911	1.2145	0.4329	1.2902	1.07	0.4329	0.7384	0.6495
nicotinamide N-oxide	Cofactors and Vitamins	Nicotinate and Nicotinamide Metabolism	39582	LC/MS Pos Early	100002763	877	139.05	72661	1986-81-8		HMDB02730	0.4178	0.6955	0.4213	0.2186	0.5786	0.896	2.3766	1.3613	1.8808	2.8474
nisinate (24:6n3)	Lipid	Long Chain Polyunsaturated Fatty Acid (n3 and n6)	57810	LC/MS Neg	100015785	5657	355.264	11792612	68378-49-4		HMDB02007	1.4372	0.5777	0.7718	0.5252	0.2313	0.629	1.4842	0.2313	0.4656	1.2911
nonadecanoate (19:0)	Lipid	Long Chain Saturated Fatty Acid	1356	LC/MS Neg	892	6068	297.28	12591	646-30-0	C16535	HMDB00772	1.2829	0.7671	1.0056	0.8357	0.4431	0.815	0.9918	0.5555	0.5065	1.0143
octanoylcarnitine (C8)	Lipid	Fatty Acid Metabolism (Acyl Carnitine, Medium Chain)	33936	LC/MS Pos Late	100001247	950	288.217	123701	3671-77-0	C02838	HMDB00791	1.3605	1.309	1.0556	0.9811	1.9435	3.6966	0.7762	1.3624	0.3741	1.3213
oleate/vaccenate (18:1)	Lipid	Long Chain Monounsaturated Fatty Acid	52285	LC/MS Neg	100008930	5655	281.249					1.5467	0.6521	1.3169	0.6649	0.2707	1.8597	2.24	0.6729	1.014	2.8604
oleoyl ethanolamide	Lipid	Endocannabinoid	38102	LC/MS Neg	1137	6450	324.291	5283454	11-58-0;111-58-0		HMDB02088	1.6563	0.5894	0.1603	0.7975	0.2827	0.5402	0.7971	0.1603	0.337	0.8895
oleoylcarnitine (C18:1)	Lipid	Fatty Acid Metabolism (Acyl Carnitine, Monounsaturated)	35160	LC/MS Pos Late	100001501	1423	426.358	6441392	38677-66-6		HMDB05065	2.871	1.5232	1.2971	1.5279	2.7901	5.1514	0.7349	0.8728	0.4875	1.2831
ornithine	Amino Acid	Urea cycle; Arginine and Proline Metabolism	1493	LC/MS Pos Early	444	2800	133.097	6262	3184-13-2	C00077	HMDB03374	1.0331	0.852	0.8664	0.8158	0.9346	0.9656	0.8873	0.6472	0.7763	0.7373
p-cresol glucuronide*	Amino Acid	Tyrosine Metabolism	48841	LC/MS Neg	100006191	2420	283.082	154035	17680-99-8		HMDB11686	0.5984	0.3559	0.3559	0.3559	0.3559	0.3559	0.3559	0.3559	0.3559	0.3559
p-cresol sulfate	Xenobiotics	Benzoate Metabolism	36103	LC/MS Neg	100001315	2890	187.007	4615423	3233-57-7		HMDB11635	0.9059	0.5857	0.1754	0.087	0.4002	0.5388	0.7771	0.3005	0.6468	0.5436
palmitate (16:0)	Lipid	Long Chain Saturated Fatty Acid	1336	LC/MS Neg	424	5618	255.233	985	57-10-3	C00249	HMDB00220	1.2186	0.8244	1.206	0.9855	0.4015	1.0825	1.2859	0.6148	0.702	1.47
palmitoleate (16:1n7)	Lipid	Long Chain Monounsaturated Fatty Acid	33447	LC/MS Neg	452	5475	253.217	445638	373-49-9	C08362	HMDB03229	1.8394	1.077	1.3173	1.0111	0.5518	1.054	0.9874	0.4247	1.0164	1.0883
palmitoleoylcarnitine (C16:1)*	Lipid	Fatty Acid Metabolism (Acyl Carnitine, Monounsaturated)	53223	LC/MS Pos Late	100009406	1357	398.327	71464547				3.4802	1.9541	1.3837	1.7344	3.168	4.1965	0.5783	0.832	0.3859	1.1752
palmitoyl dihydrosphingomyelin (d18:0/16:0)*	Lipid	Dihydrosphingomyelins	52434	LC/MS Pos Late	100008954	2290	705.591	9939965				0.7941	0.8335	0.8533	0.7818	0.9776	1.0173	0.867	1.4144	1.1021	1.0276
palmitoyl ethanolamide	Lipid	Endocannabinoid	38165	LC/MS Neg	1489	6300	298.275	4671	544-31-0	C16512	HMDB02100	1.1113	0.5927	0.8916	0.6817	0.2405	0.5162	1.0152	0.1154	0.3174	1.013
palmitoyl sphingomyelin (d18:1/16:0)	Lipid	Sphingomyelins	37506	LC/MS Pos Late	100002107	2168	703.575	9939941	6254-89-3			0.8528	0.7607	0.7799	0.7954	0.9035	1.2265	1.0494	1.4376	1.2719	1.2356
palmitoyl-docosahexaenoyl-glycerol (16:0/22:6) [2]*	Lipid	Diacylglycerol	57374	LC/MS Pos Late	100015619	2830	658.54					0.2722	0.2722	1.0268	0.2722	0.425	0.5326	1.0333	1.6334	0.799	0.7177
palmitoylcarnitine (C16)	Lipid	Fatty Acid Metabolism (Acyl Carnitine, Long Chain Saturated)	44681	LC/MS Pos Late	100000776	1425	400.342	461	6865-14-1	C02990	HMDB00222	2.1473	1.3585	0.9837	1.1968	1.9059	6.3223	1.146	1.442	0.5569	1.1439
pantetheine	Cofactors and Vitamins	Pantothenate and CoA Metabolism	57555	LC/MS Neg	100001495	2765	277.123	439322	496-65-1	C00831		1.1808	1.4449	0.4954	0.8593	1.5533	1.4423	0.9459	0.1612	0.6326	0.9579
pantothenate (Vitamin B5)	Cofactors and Vitamins	Pantothenate and CoA Metabolism	1508	LC/MS Neg	1024	1498.7	218.103	6613	137-08-6	C00864	HMDB00210	0.8021	0.6613	0.5063	0.7136	0.5186	0.9885	1.0338	0.3242	1.2371	0.877
pentadecanoylcarnitine (C15)*	Lipid	Fatty Acid Metabolism (Acyl Carnitine, Long Chain Saturated)	57522	LC/MS Pos Late	100015842	1362	386.327					0.8922	0.7817	1	0.3632	1.4098	2.5647	0.7006	1.6656	0.3632	0.8713
phenol glucuronide	Amino Acid	Tyrosine Metabolism	52747	LC/MS Neg	100006679	1800	269.067	87235	17685-05-1		HMDB60014	0.2245	0.2245	0.2245	0.2245	0.2245	0.2245	0.2245	0.2245	0.2245	0.2245
phenol sulfate	Amino Acid	Tyrosine Metabolism	32553	LC/MS Neg	100001510	2156	172.991	74426	937-34-8	C02180	HMDB60015	0.1345	0.1488	0.537	0.5105	0.2596	0.1718	0.3329	0.0529	0.2512	0.3441
phenylacetylglycine	Peptide	Acetylated Peptides	33945	LC/MS Neg	100001275	2375	192.067	68144	500-98-1	C05598	HMDB00821	0.2695	0.2914	0.5987	0.3833	0.1849	0.1716	0.3376	0.053	0.3662	0.3066
phenylalanine	Amino Acid	Phenylalanine Metabolism	64	LC/MS Pos Early	460	2878	166.086	6140	63-91-2	C00079	HMDB00159	0.8398	0.7629	0.8377	0.6759	0.8735	0.9798	1.1643	0.5273	0.9741	1.0679
phenylalanylalanine	Peptide	Dipeptide	41374	LC/MS Neg	100003589	2745	235.109	5488196	3918-87-4			1.2203	1.1572	0.403	1.1342	0.9878	0.9744	0.8628	0.403	1.3425	1.0366
phenylalanylglycine	Peptide	Dipeptide	41370	LC/MS Pos Early	100003588	2898	223.108	98207	721-90-4		HMDB28995	0.7016	0.7273	0.2989	0.7394	0.6889	1.0314	0.9312	0.2989	0.9406	1.13
phosphate	Energy	Oxidative Phosphorylation	42109	LC/MS Neg	461	608	96.9696	1061	7664-38-2	C00009	HMDB01429	1.0427	0.9581	0.9024	0.9813	0.91	0.9401	1.0681	0.4546	0.9935	0.948
phosphoenolpyruvate (PEP)	Carbohydrate	Glycolysis, Gluconeogenesis, and Pyruvate Metabolism	597	LC/MS Neg	463	587.3	166.975	1005	10526-80-4	C00074	HMDB00263	0.6682	0.8111	1.0459	0.3984	0.8265	0.7944	0.8488	0.239	0.7415	0.679
phosphoethanolamine (PE)	Lipid	Phospholipid Metabolism	1600	LC/MS Neg	1026	638	140.012	1015	1071-23-4	C00346	HMDB00224	1.1826	0.9617	0.8938	0.9645	1.1654	1.1454	1.1378	0.5011	0.9563	1.1203
phosphopantetheine	Cofactors and Vitamins	Pantothenate and CoA Metabolism	15504	LC/MS Neg	100000328	1597	357.089	987	NA	C01134	HMDB01416	1.0775	0.864	0.5168	0.9601	0.8172	0.594	1.0829	0.1925	1.2924	0.8204
pipecolate	Amino Acid	Lysine Metabolism	1444	LC/MS Neg	1025	1050	128.072	849	4043-87-2	C00408	HMDB00070	0.8088	0.5486	0.3894	0.8316	0.3894	0.3894	0.6323	0.3894	0.9278	0.7861
proline	Amino Acid	Urea cycle; Arginine and Proline Metabolism	1898	LC/MS Neg	480	778	114.056	145742	147-85-3	C00148	HMDB00162	1.1258	1.2826	1	0.9861	0.986	1.0621	1.2237	0.4825	1.0139	0.8295
prolylglycine	Peptide	Dipeptide	40703	LC/MS Pos Early	100003674	2136	173.092	6426709	2578-57-6		HMDB11178	0.9179	0.8204	0.7567	0.9348	0.8673	0.9917	1.0233	0.653	0.7743	0.7388
propionylcarnitine (C3)	Lipid	Fatty Acid Metabolism (also BCAA Metabolism)	32452	LC/MS Pos Early	100001162	2590	218.139	107738	17298-37-2	C03017	HMDB00824	0.6999	0.4848	0.8671	0.7644	1.0308	0.8312	0.8033	0.9154	0.8583	0.6294
pseudouridine	Nucleotide	Pyrimidine Metabolism, Uracil containing	33442	LC/MS Neg	821	1100	243.062	15047	1445-07-4	C02067	HMDB00767	0.9889	1.0136	1	0.9214	0.8999	1.0364	0.9514	0.4142	0.8307	1.021
pyridoxal	Cofactors and Vitamins	Vitamin B6 Metabolism	1651	LC/MS Pos Early	491	2343	168.065	1050	65-22-5	C00250	HMDB01545	0.6276	0.8203	0.6002	0.4582	0.9491	0.4582	0.8119	0.7514	1.0929	0.9989
pyridoxal phosphate	Cofactors and Vitamins	Vitamin B6 Metabolism	5331	LC/MS Neg	492	943	246.017	1051	41468-25-1	C00018	HMDB01491	1.0487	0.7302	0.4958	0.7742	0.8006	0.919	1.4376	0.4958	1.0296	0.7597
pyridoxamine phosphate	Cofactors and Vitamins	Vitamin B6 Metabolism	3138	LC/MS Pos Early	493	1932	249.064	1053	529-96-4	C00647	HMDB01555	0.8184	0.7265	0.65	0.6216	0.8275	0.8866	1.1534	1.0763	0.9004	0.8817
pyridoxate	Cofactors and Vitamins	Vitamin B6 Metabolism	31555	LC/MS Neg	100001121	2185	182.046	6723	82-82-6	C00847	HMDB00017	0.5196	0.5196	0.5196	0.5196	0.5196	0.5196	0.5196	0.5196	0.5196	0.5196
pyroglutamine*	Amino Acid	Glutamate Metabolism	46225	LC/MS Pos Early	100001540	1900	129.066		2353-44-8			0.9383	1.2024	1.1163	1.0051	2.189	1.3979	0.5988	0.439	0.6568	0.439
pyruvate	Carbohydrate	Glycolysis, Gluconeogenesis, and Pyruvate Metabolism	42582	LC/MS Neg	823	732.4	87.0088	1060	127-17-3	C00022	HMDB00243	0.044	2.3063	0.187	1.8052	1.5782	1.4531	0.4003	0.044	0.7161	0.044
S-(1,2-dicarboxyethyl)glutathione	Amino Acid	Glutathione Metabolism	63009	LC/MS Neg	100020967	543	422.087	9802383	1115-52-2			1.414	0.9752	0.1658	1.0689	1.3063	0.3566	1.3517	0.1658	0.9126	0.4618
S-adenosylhomocysteine (SAH)	Amino Acid	Methionine, Cysteine, SAM and Taurine Metabolism	42382	LC/MS Neg	197	1832.4	383.114	439155	979-92-0	C00021	HMDB00939	0.9138	0.8685	0.8002	0.9599	0.7512	0.7639	1.0111	0.3759	1.0133	0.7949
S-adenosylmethionine (SAM)	Amino Acid	Methionine, Cysteine, SAM and Taurine Metabolism	15915	LC/MS Neg	1263	1370	134.047	34756	24346-00-7;86867-01-8;86867-0108	C00019	HMDB01185	0.8299	0.8031	0.6253	0.9003	0.8658	0.6954	0.6701	0.4544	0.9477	0.7301
S-methylcysteine	Amino Acid	Methionine, Cysteine, SAM and Taurine Metabolism	39592	LC/MS Pos Early	100002749	1955	119.016	24417	1187-84-4		HMDB02108	1.9518	2.3209	1.3208	1.6578	1.745	2.0198	2.5828	1.0706	2.5621	3.6835
S-methylmethionine	Amino Acid	Methionine, Cysteine, SAM and Taurine Metabolism	38127	LC/MS Pos Early	100002183	2555	164.074	458	3493-12-07	C05319	HMDB38670	1.179	0.145	1.0374	0.9648	0.145	2.2506	0.145	1.804	2.3954	0.145
S-nitrosoglutathione (GSNO)	Amino Acid	Glutathione Metabolism	47127	LC/MS Pos Early	100004662	2460	337.081	3514	57564-91-7		HMDB04645	1.322	1.1653	1.5468	1.8064	1	1.0621	0.8801	0.5663	0.7777	0.9335
saccharopine	Amino Acid	Lysine Metabolism	1495	LC/MS Pos Early	392	2530	277.139	160556	997-68-2	C00449	HMDB00279	1	1	1	1	1	1	1	1	1	1
sedoheptulose-7-phosphate	Carbohydrate	Pentose Phosphate Pathway	35649	LC/MS Neg	100001628	599.6	289.033	616	2646-35-7	C05382	HMDB01068	0.9835	0.8442	1.1249	0.8402	0.8588	0.9178	1.1668	0.4031	1.0192	0.9832
serine	Amino Acid	Glycine, Serine and Threonine Metabolism	1648	LC/MS Pos Early	503	1239	106.05	5951	56-45-1	C00065	HMDB00187	1.2454	0.9119	0.8362	0.8782	0.9626	1.1168	1.064	0.5207	1.0808	0.9285
serotonin	Amino Acid	Tryptophan Metabolism	2342	LC/MS Pos Early	504	2550	177.102	5202	153-98-0	C00780	HMDB00259	1.4967	0.8448	0.4616	0.7051	0.9086	1.0557	0.7276	0.4616	1.1629	0.7439
spermidine	Amino Acid	Polyamine Metabolism	485	LC/MS Pos Late	50	700	146.165	1102	124-20-9	C00315	HMDB01257	1.2033	0.9589	0.8205	0.7545	1.7713	0.6194	0.2716	0.5758	0.6583	0.6974
spermine	Amino Acid	Polyamine Metabolism	603	LC/MS Pos Late	507	758	203.223	1103	71-44-3	C00750	HMDB01256	0.9833	0.4748	2.671	0.4268	0.5244	0.5528	0.3053	2.17	0.5406	0.9971
sphinganine	Lipid	Sphingolipid Synthesis	17769	LC/MS Pos Late	313	1413	302.305	3126	3102-56-5	C00836	HMDB00269	1.0468	0.6152	0.6404	0.6152	0.6152	0.6152	1.0095	1.357	1.0789	0.6152
sphingomyelin (d17:1/16:0, d18:1/15:0, d16:1/17:0)*	Lipid	Sphingomyelins	52433	LC/MS Pos Late	100006314	2082	689.559		121999-58-4			1.1827	0.6435	0.973	0.8475	1.1106	1.393	1.4785	1.7047	1.2882	1.6398
sphingomyelin (d18:0/18:0, d19:0/17:0)*	Lipid	Dihydrosphingomyelins	57473	LC/MS Pos Late	100009027	2500	733.622				HMDB12087	0.9456	0.9069	0.711	0.6698	1.0054	1.0742	0.9148	1.2489	1.0341	1.3993
sphingomyelin (d18:0/20:0, d16:0/22:0)*	Lipid	Dihydrosphingomyelins	57476	LC/MS Pos Late	100015786	2850	761.653					1.0725	0.9123	0.776	0.591	1.0902	0.9578	1.0104	1.5466	1.1428	1.6397
sphingomyelin (d18:1/14:0, d16:1/16:0)*	Lipid	Sphingomyelins	42463	LC/MS Pos Late	100004328	1998	675.544	11433862			HMDB12097	1.2288	0.8464	0.8309	0.8869	1	1.2537	1.0288	1.569	1.1713	1.5338
sphingomyelin (d18:1/17:0, d17:1/18:0, d19:1/16:0)	Lipid	Sphingomyelins	52615	LC/MS Pos Late	100008920	2350	717.591		121999-64-2			1.146	0.8934	0.974	0.9073	0.848	1.6215	1.352	1.6351	1.2399	1.4395
sphingomyelin (d18:1/18:1, d18:2/18:0)	Lipid	Sphingomyelins	37529	LC/MS Pos Late	100002106	2167	729.591	6443882	108392-10-5		HMDB12101	1.0914	1.0328	1.0339	0.9044	0.9824	1.2235	1.2054	1.6088	1.3068	1.3948
sphingomyelin (d18:1/19:0, d19:1/18:0)*	Lipid	Sphingomyelins	57475	LC/MS Pos Late	100015787	2550	745.622					1.2068	0.9529	1.066	0.7829	0.9061	0.726	0.6059	0.7724	0.6407	0.6961
sphingomyelin (d18:1/20:0, d16:1/22:0)*	Lipid	Sphingomyelins	48490	LC/MS Pos Late	100006290	2800	759.638				HMDB12102	0.9383	0.8663	0.8532	0.7895	0.9968	1.0789	1.0314	1.5103	1.0335	1.3
sphingomyelin (d18:1/20:1, d18:2/20:0)*	Lipid	Sphingomyelins	48491	LC/MS Pos Late	100006292	2450	757.622		222403-67-0			1.0617	0.9682	0.6809	1.1057	0.9782	0.4193	1.0416	1.0473	1.4177	1.0589
sphingomyelin (d18:1/21:0, d17:1/22:0, d16:1/23:0)*	Lipid	Sphingomyelins	52495	LC/MS Pos Late	100009025	3000	773.653					1.0327	0.9243	0.9733	0.8361	0.9201	1.1812	1.287	1.853	1.2022	1.2737
sphingomyelin (d18:1/22:1, d18:2/22:0, d16:1/24:1)*	Lipid	Sphingomyelins	48493	LC/MS Pos Late	100006295	2775	785.653				HMDB12104	0.9742	0.9092	0.8479	0.9154	1.0647	0.928	0.9593	1.5638	1.2335	1.1298
sphingomyelin (d18:1/24:1, d18:2/24:0)*	Lipid	Sphingomyelins	47153	LC/MS Pos Late	100005986	3200	813.684		94359-13-4		HMDB12107	0.9256	0.8288	0.8232	0.7553	1.0324	0.9195	0.8266	1.3869	1.0017	1.0778
sphingomyelin (d18:2/16:0, d18:1/16:1)*	Lipid	Sphingomyelins	42459	LC/MS Pos Late	100004329	2002	701.559					0.8641	0.6613	0.8062	0.8083	0.9858	1.1166	1.1188	1.6717	1.3877	1.4596
sphingomyelin (d18:2/23:0, d18:1/23:1, d17:1/24:1)*	Lipid	Sphingomyelins	52435	LC/MS Pos Late	100008956	3000	799.669					0.9161	0.7849	0.7525	0.7178	0.7502	1.1388	1.1003	1.8756	1.2579	1.2486
sphingomyelin (d18:2/24:1, d18:1/24:2)*	Lipid	Sphingomyelins	52437	LC/MS Pos Late	100008957	2750	811.669					0.7463	0.7431	0.673	0.6898	0.9452	1.1339	1.1866	1.7104	1.2571	1.4562
sphingosine	Lipid	Sphingosines	17747	LC/MS Pos Late	297	1393	300.29	5353955	123-78-4	C00319	HMDB00252	0.7678	0.6485	0.6829	0.6317	0.8367	1.1932	1.2692	1.9306	1.2353	1.3079
stachydrine	Xenobiotics	Food Component/Plant	34384	LC/MS Neg	100001296	822	204.088	115244	4136-37-2	C10172	HMDB04827	0.3091	0.3091	0.3091	0.3091	0.3091	0.3091	0.3091	0.3091	0.3091	0.3091
stearate (18:0)	Lipid	Long Chain Saturated Fatty Acid	1358	LC/MS Neg	439	5872	283.264	5281	57-11-4	C01530	HMDB00827	1.0586	0.7741	1	1.0745	0.6015	0.7695	1.1543	0.684	0.6293	1.3063
stearoyl ethanolamide	Lipid	Endocannabinoid	38625	LC/MS Pos Late	100002254	1787	328.321	27902	111-57-9		HMDB13078	0.8069	0.586	0.7937	0.8038	1.0364	1.3338	0.7306	2.0378	1.1054	1.1578
stearoyl sphingomyelin (d18:1/18:0)	Lipid	Sphingomyelins	19503	LC/MS Pos Late	1538	2450	731.606	6453725	85187-10-6;85187-10-6	C00550	HMDB01348	0.9233	0.9277	0.9301	0.9702	0.9798	1.1087	0.9162	1.0298	0.9624	0.9971
stearoylcarnitine (C18)	Lipid	Fatty Acid Metabolism (Acyl Carnitine, Long Chain Saturated)	34409	LC/MS Pos Late	100001391	1485	428.373	6426855	18822-91-8		HMDB00848	2.0959	1.1681	1	1.2621	1.5084	6.9695	1.527	1.8392	1.0275	1.4462
succinylcarnitine (C4-DC)	Energy	TCA Cycle	37058	LC/MS Pos Early	100001948	2291	262.128	71464481	256928-74-2		HMDB61717	0.9162	0.7899	0.8225	0.7811	1.2805	1.7967	1.4632	1.732	1.8673	1.3117
taurine	Amino Acid	Methionine, Cysteine, SAM and Taurine Metabolism	2125	LC/MS Pos Early	512	660	126.022	1123	107-35-7	C00245	HMDB00251	1.0807	0.8909	0.7778	0.8875	0.9932	1.1991	1.0337	0.7127	1.0458	1.0031
taurocholate	Lipid	Primary Bile Acid Metabolism	18497	LC/MS Neg	1648	5150	514.284	6675	145-42-6	C05122	HMDB00036	0.0869	0.0869	0.0869	0.0869	0.0869	0.8675	0.0869	0.0869	0.0869	0.0869
taurocyamine	Amino Acid	Methionine, Cysteine, SAM and Taurine Metabolism	35117	LC/MS Pos Early	100001418	710	168.044	68340	543-18-0	C01959	HMDB03584	1.1482	0.6745	0.6592	0.7024	0.7688	1.2611	1.1498	0.6044	1.0014	1.1014
threonine	Amino Acid	Glycine, Serine and Threonine Metabolism	1284	LC/MS Pos Early	564	1514	120.066	6288	72-19-5	C00188	HMDB00167	1.2661	1.2451	0.9424	1.0046	1.0692	0.7253	1.0606	0.5685	1.085	0.9423
thymidine	Nucleotide	Pyrimidine Metabolism, Thymine containing	2183	LC/MS Neg	872	1963.7	241.083	5789	50-89-5	C00214	HMDB00273	1.4955	1.5721	1.0862	1.649	1.7593	1.4982	1.3366	0.382	1.2199	1.2596
TMP	Nucleotide	Pyrimidine Metabolism, Thymine containing	12023	LC/MS Neg	1248	883	321.049	9700	33430-62-5	C00364	HMDB01227	1.0682	1.0652	1.0865	1.3002	1.0103	1.3533	1.8857	0.5329	0.916	1.0211
hydroxyproline	Amino Acid	Urea cycle; Arginine and Proline Metabolism	32306	LC/MS Pos Early	1001	1064	132.065	5810	51-35-4	C01157	HMDB00725	1.7308	1.3101	1	1.2401	1.389	1.0463	1.0222	0.3496	0.7919	0.8081
trans-urocanate	Amino Acid	Histidine Metabolism	607	LC/MS Pos Early	537	2285	139.05	736715	104-98-3	C00785	HMDB00301	1.9409	0.2866	0.5207	0.3756	0.6467	0.9549	1.6116	0.1199	0.8235	0.6537
tricosanoyl sphingomyelin (d18:1/23:0)*	Lipid	Sphingomyelins	52436	LC/MS Pos Late	100008955	3350	801.684				HMDB12105	0.8366	0.7451	0.7854	0.6613	0.8645	1.0448	0.9371	1.5328	1.0444	1.0316
trimethylamine N-oxide	Lipid	Phospholipid Metabolism	40406	LC/MS Pos Early	100003397	2100	76.0757	1145	1184-78-7	C01104	HMDB00925	0.5587	0.6595	0.9868	0.6505	0.8052	0.1352	0.1352	0.3201	0.2578	0.1778
tryptophan	Amino Acid	Tryptophan Metabolism	54	LC/MS Pos Early	565	2986	205.097	6305	73-22-3	C00078	HMDB00929	1.1203	0.8357	0.7822	1.007	1.178	1.0679	1.0411	0.4396	0.9836	1.032
tyrosine	Amino Acid	Tyrosine Metabolism	1299	LC/MS Pos Early	815	2430	182.081	6057	60-18-4	C00082	HMDB00158	0.7652	0.7078	0.64	0.6122	0.7794	1.0534	0.9473	0.5013	0.9637	0.9247
UDP-glucose/UDP-galactose	Carbohydrate	Nucleotide Sugar	38670	LC/MS Neg	100002997	645	565.05					0.7564	0.9302	0.586	0.586	0.8706	0.9606	0.6138	0.586	0.6156	0.586
UDP-glucuronate	Carbohydrate	Nucleotide Sugar	2763	LC/MS Neg	1097	588	579.027	17473	28053-08-9;63700-19-6	C00167	HMDB00935	0.9116	0.8944	0.7111	1.0021	0.7455	1.1131	1.1753	0.3672	1.0577	0.8681
uracil	Nucleotide	Pyrimidine Metabolism, Uracil containing	605	LC/MS Neg	825	1086	111.02	1174	66-22-8	C00106	HMDB00300	0.7043	0.5317	0.8038	0.5747	0.5675	1.0259	1.1779	0.2847	0.7912	0.8986
urate	Nucleotide	Purine Metabolism, (Hypo)Xanthine/Inosine containing	1604	LC/MS Pos Early	1134	776	169.036	1175	69-93-2;120K5305	C00366	HMDB00289	1.1048	0.7172	1.0012	0.6998	0.8236	1.2326	1.4111	0.7714	0.9956	0.9012
urea	Amino Acid	Urea cycle; Arginine and Proline Metabolism	1670	LC/MS Pos Early	533	700	121.072	1176	57-13-6	C00086	HMDB00294	1.0459	0.7818	1.1511	1.0001	0.9505	1.107	0.86	0.5685	0.812	0.8696
uridine	Nucleotide	Pyrimidine Metabolism, Uracil containing	606	LC/MS Neg	535	1457.6	243.062	6029	58-96-8	C00299	HMDB00296	0.9427	0.9309	0.77	0.9348	0.8786	0.8929	1.1272	0.4159	1.0136	1.0844
UMP	Nucleotide	Pyrimidine Metabolism, Uracil containing	2856	LC/MS Pos Early	869	590	325.043	6030	3387-36-8	C00105	HMDB00288	1.2191	1.2106	0.8039	1.1039	1.1338	1.3301	0.9961	0.7164	1.0613	1.0327
valine	Amino Acid	Leucine, Isoleucine and Valine Metabolism	1649	LC/MS Pos Early	566	2479	118.086	6287	72-18-4	C00183	HMDB00883	1.0826	0.8617	0.9123	0.8882	0.9909	0.9222	1.1215	0.6129	0.9566	1.0091
valylglutamine	Peptide	Dipeptide	42079	LC/MS Neg	100003640	1484	244.13	5253209	42854-54-6		HMDB29125	1.3464	1.1614	0.5009	0.799	1.3443	0.7909	1.0455	0.3676	1.4471	1.1862
valylglycine	Peptide	Dipeptide	40475	LC/MS Pos Early	100003641	2444	175.108	136487	686-43-1		HMDB29127	0.8691	0.8439	0.6314	0.6918	0.9721	1.0055	0.9585	0.4784	1.1493	1.2617
valylleucine	Peptide	Dipeptide	39994	LC/MS Pos Early	100003210	3138	231.17	352039	22906-55-4		HMDB29131	1.8496	0.9689	0.2482	0.7498	1.0311	1.0303	0.2482	0.8446	1.9288	0.7914
xanthine	Nucleotide	Purine Metabolism, (Hypo)Xanthine/Inosine containing	3147	LC/MS Pos Early	1004	1032	153.041	1188	69-89-6	C00385	HMDB00292	0.8134	0.7396	0.8435	0.7259	0.8056	1.0559	1.0633	0.5967	0.9783	0.9591

## Sheet: Table_S3
											SAMPLE TYPE	gastrocnemius	gastrocnemius	gastrocnemius	gastrocnemius	gastrocnemius	gastrocnemius	gastrocnemius	gastrocnemius
											SAMPLE ID	C57BL6J_trained+chow	C57BL6J_trained+chow	C57BL6J_trained+chow	C57BL6J_trained+chow	C57BL6J_sedentary+HFD	C57BL6J_sedentary+HFD	C57BL6J_sedentary+HFD	C57BL6J_sedentary+HFD
BIOCHEMICAL	SUPER PATHWAY	SUB PATHWAY	COMP ID	PLATFORM	CHEMICAL ID	RI	MASS	PUBCHEM	CAS	KEGG	GROUP HMDB ID	trained+chow	trained+chow	trained+chow	trained+chow	sedentary+HFD	sedentary+HFD	sedentary+HFD	sedentary+HFD
(16 or 17)-methylstearate (a19:0 or i19:0)	Lipid	Fatty Acid, Branched	38296	LC/MS Neg	100002356	5993	297.28	3083779	2724-59-6		HMDB37397	0.8587	0.9222	1.0254	1.5958	0.7887	0.9669	0.342	0.948
(R)-3-hydroxybutyrylcarnitine	Lipid	Fatty Acid Metabolism (Acyl Carnitine, Hydroxy)	43264	LC/MS Pos Early	100003926	2400	248.149	53481617			HMDB13127	1.3016	0.7856	0.568	1.2767	0.4931	0.0584	0.2243	0.3601
(S)-3-hydroxybutyrylcarnitine	Lipid	Fatty Acid Metabolism (Acyl Carnitine, Hydroxy)	52984	LC/MS Pos Early	100009271	2340	248.149					0.8624	0.6042	0.527	0.6279	0.9846	0.2485	0.5965	0.2181
1,2-dilinoleoyl-GPC (18:2/18:2)	Lipid	Phosphatidylcholine (PC)	52603	LC/MS Pos Late	100008903	2100	782.569	5288075	998-06-1		HMDB08138	0.7032	0.7569	0.6778	0.6582	0.2644	0.6296	0.5412	0.3592
1,2-dilinoleoyl-GPE (18:2/18:2)*	Lipid	Phosphatidylethanolamine (PE)	53174	LC/MS Pos Late	100009217	2150	740.523	9546812			HMDB09093	1.0196	1.1491	0.8164	0.9013	0.4392	0.9212	0.7898	0.5024
1,2-dioleoyl-GPC (18:1/18:1)	Lipid	Phosphatidylcholine (PC)	52457	LC/MS Pos Late	100008905	2420	786.601	10350317	4235-95-4			0.7273	0.6558	0.7094	0.927	0.7855	0.6397	0.8774	0.8604
1,2-dipalmitoyl-GPC (16:0/16:0)	Lipid	Phosphatidylcholine (PC)	19130	LC/MS Pos Late	100000657	2450	734.569	452110	63-89-8		HMDB00564	1.0127	0.9957	1.0573	1.1184	1.0826	0.6088	0.6529	0.7972
1,2-dipalmitoyl-GPE (16:0/16:0)*	Lipid	Phosphatidylethanolamine (PE)	57341	LC/MS Pos Late	100009204	2498	692.523	445468			HMDB08923	1.1714	1.2059	1	1.2602	1.2053	0.6316	0.6662	0.8894
1,5-anhydroglucitol (1,5-AG)	Carbohydrate	Glycolysis, Gluconeogenesis, and Pyruvate Metabolism	20675	LC/MS Neg	100000580	802	163.061	64960	154-58-5	C07326	HMDB02712	0.473	0.4873	0.5647	0.5416	0.5324	0.4533	0.5109	0.4944
1-(1-enyl-oleoyl)-2-oleoyl-GPE (P-18:1/18:1)*	Lipid	Lysoplasmalogen	54691	LC/MS Pos Late	100010839	2700	728.559				HMDB11441	1.1697	0.6741	0.9741	1.2797	1.2176	1.1932	0.8192	1.1314
1-(1-enyl-oleoyl)-GPE (P-18:1)*	Lipid	Lysoplasmalogen	44621	LC/MS Pos Late	100005372	1566	464.314					1.0014	0.9522	0.8047	0.9841	1.2946	0.9517	0.8925	0.9986
1-(1-enyl-palmitoyl)-2-arachidonoyl-GPC (P-16:0/20:4)*	Lipid	Plasmalogen	52689	LC/MS Pos Late	100009014	2200	766.574				HMDB11220	0.2295	0.2295	0.2295	0.2295	1.2547	1.035	1.2429	1.3036
1-(1-enyl-palmitoyl)-2-arachidonoyl-GPE (P-16:0/20:4)*	Lipid	Plasmalogen	52673	LC/MS Pos Late	100009002	2300	724.528				HMDB11352	0.7515	0.6593	0.6763	0.6764	0.9551	0.9652	0.92	0.9787
1-(1-enyl-palmitoyl)-2-linoleoyl-GPC (P-16:0/18:2)*	Lipid	Plasmalogen	52682	LC/MS Pos Late	100009009	2300	742.574				HMDB11211	0.7947	0.7341	0.8041	0.8136	0.5411	0.5962	0.9792	0.6376
1-(1-enyl-palmitoyl)-2-linoleoyl-GPE (P-16:0/18:2)*	Lipid	Plasmalogen	52677	LC/MS Pos Late	100009069	2400	700.528				HMDB11343	0.794	0.6649	0.8452	0.8703	0.6216	0.6459	0.6766	0.5897
1-(1-enyl-palmitoyl)-2-oleoyl-GPC (P-16:0/18:1)*	Lipid	Plasmalogen	52478	LC/MS Pos Late	100009007	2550	744.59					0.8491	0.7225	0.8017	1.003	0.955	0.7788	0.8404	1.078
1-(1-enyl-palmitoyl)-2-oleoyl-GPE (P-16:0/18:1)*	Lipid	Plasmalogen	52477	LC/MS Pos Late	100009005	2750	702.543				HMDB11342	0.9681	0.6922	0.8031	1.0117	0.9009	0.779	0.6335	0.9065
1-(1-enyl-palmitoyl)-2-palmitoleoyl-GPC (P-16:0/16:1)*	Lipid	Plasmalogen	52713	LC/MS Pos Late	100009160	2218	716.559				HMDB11207	0.9167	0.8068	0.8235	1.0015	0.7092	0.472	0.4155	0.7205
1-(1-enyl-palmitoyl)-2-palmitoyl-GPC (P-16:0/16:0)*	Lipid	Plasmalogen	52716	LC/MS Pos Late	100009162	2550	718.574	11146967			HMDB11206	0.808	0.7835	0.7372	0.9798	0.9933	0.5143	0.62	0.9457
1-(1-enyl-palmitoyl)-GPE (P-16:0)*	Lipid	Lysoplasmalogen	39270	LC/MS Pos Late	100003000	1558	438.298					0.9395	1.0275	0.9294	0.7117	1.0557	0.74	0.904	0.9457
1-(1-enyl-stearoyl)-2-arachidonoyl-GPE (P-18:0/20:4)*	Lipid	Plasmalogen	52475	LC/MS Pos Late	100008999	2550	752.559	9547058			HMDB05779	0.7814	0.5618	0.5532	0.6718	1.4761	1.2652	1.2773	1.4506
1-(1-enyl-stearoyl)-2-oleoyl-GPE (P-18:0/18:1)	Lipid	Plasmalogen	52614	LC/MS Pos Late	100008919	3100	730.574		144371-68-6		HMDB11375	0.9943	0.5537	0.8278	1.1073	1.0838	1.1942	0.7965	1.0435
1-(1-enyl-stearoyl)-GPE (P-18:0)*	Lipid	Lysoplasmalogen	39271	LC/MS Pos Late	100003001	1649	466.329					0.9238	0.7824	0.7534	0.9071	1.429	1.1121	1.1219	1.3434
1-arachidonoyl-GPC* (20:4)*	Lipid	Lysophospholipid	34061	LC/MS Neg	100001551	6074	618.341			C05208	HMDB10395	0.686	0.7351	0.2218	1	1.799	2.79	1.3846	1.9402
1-arachidonoyl-GPE (20:4n6)*	Lipid	Lysophospholipid	35186	LC/MS Neg	100001571	5874	500.278	42607465			HMDB11517	0.4637	0.2281	0.2281	0.5013	1.4719	2.1064	0.2281	1.5169
1-arachidonoyl-GPI* (20:4)*	Lipid	Lysophospholipid	34214	LC/MS Neg	100001654	5482	619.289				HMDB61690	0.9979	0.5978	0.4439	0.545	1.1916	1.0011	0.5422	1.2467
1-carboxyethylisoleucine	Amino Acid	Leucine, Isoleucine and Valine Metabolism	62558	LC/MS Neg	100020427	2628	202.108					1.458	0.7157	0.1604	1.7515	1.1247	0.1604	0.1604	0.1604
1-carboxyethylleucine	Amino Acid	Leucine, Isoleucine and Valine Metabolism	62559	LC/MS Neg	100020425	2663	202.108					1.4449	0.895	0.4526	2.1142	1.2517	0.4526	0.4526	0.4526
1-carboxyethylvaline	Amino Acid	Leucine, Isoleucine and Valine Metabolism	62562	LC/MS Neg	100020423	2008	188.093					1.3277	0.9296	0.7685	1.9148	1.4826	0.421	0.421	0.421
1-lignoceroyl-GPC (24:0)	Lipid	Lysophospholipid	49617	LC/MS Pos Late	100002873	1907	608.465		325171-59-3		HMDB10405	0.9505	0.5267	0.8386	1.2704	0.5267	0.5267	0.5267	0.9009
1-linolenoyl-GPC (18:3)*	Lipid	Lysophospholipid	45951	LC/MS Pos Late	100005350	1410	518.324				HMDB10388	1.2639	1.8364	1.0394	0.9511	0.578	0.6074	0.3927	0.3927
1-linoleoyl-2-arachidonoyl-GPC (18:2/20:4n6)*	Lipid	Phosphatidylcholine (PC)	52710	LC/MS Pos Late	100009131	2000	806.569				HMDB08147	0.9644	0.9239	0.7261	0.8687	0.624	0.7996	0.7115	0.6613
1-linoleoyl-2-arachidonoyl-GPE (18:2/20:4)*	Lipid	Phosphatidylethanolamine (PE)	53189	LC/MS Pos Late	100009222	2080	764.523				HMDB09102	0.8028	0.4747	0.5052	0.6222	0.5325	1.3496	0.7144	0.5374
1-linoleoyl-GPC (18:2)	Lipid	Lysophospholipid	34419	LC/MS Pos Late	100001395	1465	520.34	11988421		C04100	HMDB10386	1.0246	1.5197	1.0879	0.9135	0.81	0.6562	0.6426	0.7156
1-linoleoyl-GPE (18:2)*	Lipid	Lysophospholipid	36600	LC/MS Pos Late	100001570	1482	478.293	52925130			HMDB11507	0.9836	1.3377	1.2048	0.8736	0.8506	0.6562	0.9106	0.5489
1-linoleoylglycerol (18:2)	Lipid	Monoacylglycerol	27447	LC/MS Neg	100001040	6477	279.233	5283469	2277-28-3			0.3515	1.9774	0.2528	1.9116	2.6737	0.8841	0.2528	1.8345
1-methylguanidine	Amino Acid	Guanidino and Acetamido Metabolism	48114	LC/MS Pos Early	100000715	2149	74.0713	10111	22661-87-6	C02294	HMDB01522	1.7064	1.7137	0.5284	1.2698	1.0018	0.6549	0.5284	0.5284
1-methylhistamine	Amino Acid	Histidine Metabolism	43831	LC/MS Pos Early	100001204	3040	126.103	3614	501-75-7	C05127	HMDB00898	0.8245	0.7826	0.7659	0.6399	1.4075	0.7041	0.8288	0.8683
1-methylhistidine	Amino Acid	Histidine Metabolism	30460	LC/MS Pos Early	100001051	2755	170.092	92105	332-80-9	C01152	HMDB00001	1.2976	0.9398	0.7032	0.9957	0.9726	0.6959	0.9583	0.94
1-myristoyl-2-arachidonoyl-GPC (14:0/20:4)*	Lipid	Phosphatidylcholine (PC)	53195	LC/MS Pos Late	100009139	1950	754.538				HMDB07883	0.8388	0.7052	0.4299	0.7547	1.0942	1.4184	1.083	1.2499
1-myristoyl-2-palmitoyl-GPC (14:0/16:0)	Lipid	Phosphatidylcholine (PC)	19258	LC/MS Pos Late	100000672	2250	706.538	129657	69525-80-0		HMDB07869	1.2632	1.1949	1.2796	1.2969	1.2116	0.8743	0.9255	1.0502
1-oleoyl-2-arachidonoyl-GPE (18:1/20:4)*	Lipid	Phosphatidylethanolamine (PE)	55041	LC/MS Pos Late	100009219	2200	766.538				HMDB09069	0.9631	0.7896	0.7868	0.8433	0.9779	1.168	1	1.0143
1-oleoyl-2-arachidonoyl-GPI (18:1/20:4)*	Lipid	Phosphatidylinositol (PI)	54994	LC/MS Pos Late	100010951	2568	902.575					0.9609	0.5696	0.8545	0.6526	0.9161	0.5097	0.6992	1
1-oleoyl-2-docosahexaenoyl-GPC (18:1/22:6)*	Lipid	Phosphatidylcholine (PC)	52697	LC/MS Pos Late	100009130	2100	832.585				HMDB08123	1.1551	1.0499	0.9967	1.1045	0.926	0.8151	0.8859	0.9836
1-oleoyl-2-docosahexaenoyl-GPE (18:1/22:6)*	Lipid	Phosphatidylethanolamine (PE)	53209	LC/MS Pos Late	100009220	2119	790.538					1.4437	1.264	1.1052	1.4241	0.9743	0.9301	0.8239	1.0138
1-oleoyl-2-linoleoyl-GPC (18:1/18:2)*	Lipid	Phosphatidylcholine (PC)	52453	LC/MS Pos Late	100008981	2250	784.585					0.76	1.0151	0.8128	0.8022	0.4703	0.7522	0.7359	0.4668
1-oleoyl-2-linoleoyl-GPE (18:1/18:2)*	Lipid	Phosphatidylethanolamine (PE)	52687	LC/MS Pos Late	100009078	2270	742.538	9546753			HMDB05349	0.8618	0.8574	0.6798	0.8556	0.7001	1.0737	0.7661	0.6605
1-oleoyl-GPC (18:1)	Lipid	Lysophospholipid	48258	LC/MS Pos Late	100001272	1540	522.355	16081932	19420-56-5		HMDB02815	0.9256	0.8324	1	0.9215	1.0066	1.1244	0.4964	1.0993
1-oleoyl-GPE (18:1)	Lipid	Lysophospholipid	35628	LC/MS Neg	100001569	6125.1	478.294	9547071	89576-29-4		HMDB11506	1.6294	0.5683	0.2542	0.9938	1.0062	1.474	0.7035	0.8447
1-oleoylglycerol (18:1)	Lipid	Monoacylglycerol	21184	LC/MS Neg	100000924	6650	281.249	5283468	111-03-5		HMDB11567	0.2618	1	0.1588	2.1228	1.6114	5.4691	0.1588	1.9442
1-palmitoleoyl-2-linolenoyl-GPC (16:1/18:3)*	Lipid	Phosphatidylcholine (PC)	53180	LC/MS Pos Late	100009345	1900	754.538				HMDB08008	0.8257	0.9086	0.9815	0.7084	0.2323	0.3324	0.2677	0.2078
1-palmitoleoyl-2-linoleoyl-GPC (16:1/18:2)*	Lipid	Phosphatidylcholine (PC)	52683	LC/MS Pos Late	100009075	2050	756.554				HMDB08006	0.925	0.8076	0.7056	0.8209	0.3855	0.5586	0.4214	0.3996
1-palmitoleoyl-GPC* (16:1)*	Lipid	Lysophospholipid	33230	LC/MS Pos Late	100001511	1450	494.324	24779461			HMDB10383	1.3723	1.8539	1.24	1.1822	0.8942	0.811	0.6762	0.7751
1-palmitoyl-2-arachidonoyl-GPC (16:0/20:4n6)	Lipid	Phosphatidylcholine (PC)	52462	LC/MS Pos Late	100008914	2200	782.569	10747814	35418-58-7		HMDB07982	0.6946	0.5874	0.5668	0.672	1.102	1.1324	1.0432	1.0996
1-palmitoyl-2-arachidonoyl-GPE (16:0/20:4)*	Lipid	Phosphatidylethanolamine (PE)	52464	LC/MS Pos Late	100008990	2250	740.523	9546800			HMDB05323	0.6047	0.5214	0.5049	0.5623	0.9321	1.3894	1.0301	1.0141
1-palmitoyl-2-dihomo-linolenoyl-GPC (16:0/20:3n3 or 6)*	Lipid	Phosphatidylcholine (PC)	52454	LC/MS Pos Late	100008985	2285	784.585					0.8772	0.5702	0.5689	0.6037	0.782	1.1595	1	1.0141
1-palmitoyl-2-docosahexaenoyl-GPC (16:0/22:6)	Lipid	Phosphatidylcholine (PC)	52610	LC/MS Pos Late	100008915	2055	806.569	6441886	59403-54-2		HMDB07991	1.3863	1.3229	1.4004	1.4102	1.0677	0.9039	1.0125	1.0651
1-palmitoyl-2-docosahexaenoyl-GPE (16:0/22:6)*	Lipid	Phosphatidylethanolamine (PE)	52465	LC/MS Pos Late	100008991	2160	764.523	9546799			HMDB05324	1.5273	1.3575	1.4532	1.3414	1.1284	1.0753	0.869	1.1665
1-palmitoyl-2-linoleoyl-GPC (16:0/18:2)	Lipid	Phosphatidylcholine (PC)	42446	LC/MS Pos Late	1537	2160	758.569	5287971	40811-94-7		HMDB07973	0.89	0.81	0.7327	0.8008	0.5127	0.7888	0.6981	0.5593
1-palmitoyl-2-linoleoyl-GPE (16:0/18:2)	Lipid	Phosphatidylethanolamine (PE)	42449	LC/MS Pos Late	100001870	2350	716.523	9546747			HMDB05322	0.9848	0.8939	0.8264	0.9749	0.6639	1.1043	0.7455	0.5855
1-palmitoyl-2-oleoyl-GPC (16:0/18:1)	Lipid	Phosphatidylcholine (PC)	52461	LC/MS Pos Late	1539	2450	760.585	6436017	26853-31-6;26853-31-6		HMDB07972	0.9588	0.8464	0.8234	1.0129	0.9845	1.0249	1	0.9502
1-palmitoyl-2-oleoyl-GPE (16:0/18:1)	Lipid	Phosphatidylethanolamine (PE)	19263	LC/MS Pos Late	1526	2600	718.538	5283496	26662-94-2		HMDB05320	1.1145	0.8843	0.8682	1.1721	0.9125	0.9312	0.6434	0.8548
1-palmitoyl-2-oleoyl-GPG (16:0/18:1)	Lipid	Phosphatidylglycerol (PG)	52448	LC/MS Pos Late	100000641	3206	766.559	5283509				0.9231	1.0632	0.867	1.1238	1.0002	1.1802	1.1456	0.9998
1-palmitoyl-2-palmitoleoyl-GPC (16:0/16:1)*	Lipid	Phosphatidylcholine (PC)	52470	LC/MS Pos Late	100008984	2200	732.554					1.2473	1.0997	1.174	1.133	0.7707	0.6486	0.5983	0.7541
1-palmitoyl-2-stearoyl-GPC (16:0/18:0)	Lipid	Phosphatidylcholine (PC)	52616	LC/MS Pos Late	100008921	2750	762.601		59403-51-9		HMDB07970	1.0446	0.9525	0.865	0.949	1.1855	0.9333	1	0.9787
1-palmitoyl-GPC (16:0)	Lipid	Lysophospholipid	33955	LC/MS Pos Late	100001263	1525	496.34	86554	17364-16-8		HMDB10382	1.0178	1.2343	1	0.9819	1.0089	1.0043	0.9086	0.9196
1-palmitoyl-GPE (16:0)	Lipid	Lysophospholipid	35631	LC/MS Pos Late	100001567	1544	454.293	9547069	53862-35-4		HMDB11503	0.986	1.2055	1.1636	0.9657	0.993	1.0786	0.9509	0.8969
1-palmitoyl-GPG (16:0)*	Lipid	Lysophospholipid	45970	LC/MS Neg	100005717	5570	483.273	3300276				0.9989	0.5361	0.2721	0.5036	1.231	1.7145	1.2474	0.5781
1-stearoyl-2-arachidonoyl-GPC (18:0/20:4)	Lipid	Phosphatidylcholine (PC)	42450	LC/MS Pos Late	100001869	2400	810.601	16219824	35418-59-8		HMDB08048	0.6086	0.5747	0.3652	0.5084	1.2362	1.1804	1	1.089
1-stearoyl-2-arachidonoyl-GPE (18:0/20:4)	Lipid	Phosphatidylethanolamine (PE)	52447	LC/MS Pos Late	100008977	2475	768.554	5289133			HMDB09003	0.608	0.7231	0.3783	0.5611	1.221	1.5844	1.1122	1.0286
1-stearoyl-2-arachidonoyl-GPI (18:0/20:4)	Lipid	Phosphatidylinositol (PI)	52449	LC/MS Pos Late	100000616	3000	904.591		383907-33-3		HMDB09815	0.7056	0.6628	0.671	0.4664	1.053	0.8437	1.0034	0.8531
1-stearoyl-2-arachidonoyl-GPS (18:0/20:4)	Lipid	Phosphatidylserine (PS)	52235	LC/MS Pos Late	100001872	2565	812.544				HMDB12383	0.664	0.5302	0.5278	0.5783	1.2041	1.195	1.0345	1.1186
1-stearoyl-2-docosahexaenoyl-GPC (18:0/22:6)	Lipid	Phosphatidylcholine (PC)	52611	LC/MS Pos Late	100008916	2300	834.601		59403-52-0			1.1301	1.3932	1.0656	1.2401	1.1473	0.9874	1.0126	0.9757
1-stearoyl-2-docosahexaenoyl-GPE (18:0/22:6)*	Lipid	Phosphatidylethanolamine (PE)	52466	LC/MS Pos Late	100008992	2375	792.554	9546798			HMDB05334	1.2394	1.3121	1.0644	1.2763	1.0044	1.0674	0.9969	0.9081
1-stearoyl-2-linoleoyl-GPC (18:0/18:2)*	Lipid	Phosphatidylcholine (PC)	52452	LC/MS Pos Late	100008980	2450	786.601					0.7475	0.7092	0.4643	0.6379	1.1059	1.2533	0.9116	0.9479
1-stearoyl-2-linoleoyl-GPE (18:0/18:2)*	Lipid	Phosphatidylethanolamine (PE)	52446	LC/MS Pos Late	100008976	2575	744.554	9546749			HMDB08994	0.9842	0.9512	0.5506	1.0077	0.9207	1.2517	0.8212	0.784
1-stearoyl-2-oleoyl-GPC (18:0/18:1)	Lipid	Phosphatidylcholine (PC)	52438	LC/MS Pos Late	100008904	2644	788.616		56421-10-4		HMDB08038	0.8802	0.7151	0.6321	0.9324	1.3052	1.6631	1.246	1.156
1-stearoyl-2-oleoyl-GPE (18:0/18:1)	Lipid	Phosphatidylethanolamine (PE)	42448	LC/MS Pos Late	100001856	2950	746.569				HMDB08993	0.8504	0.5862	0.7238	1.0671	1.0672	1.1895	0.9736	0.9698
1-stearoyl-2-oleoyl-GPS (18:0/18:1)	Lipid	Phosphatidylserine (PS)	19265	LC/MS Pos Late	100000639	3000	790.559	9547087			HMDB10163	0.9122	0.6152	0.8558	1.0034	1.1284	1.1428	0.8185	1.0519
1-stearoyl-GPC (18:0)	Lipid	Lysophospholipid	33961	LC/MS Pos Late	100001271	1606	524.371	497299	19420-57-6		HMDB10384	0.8463	1.0249	0.6876	0.8802	1.4331	0.9138	0.9048	0.9344
1-stearoyl-GPE (18:0)	Lipid	Lysophospholipid	42398	LC/MS Pos Late	100001461	1626	482.324	9547068	69747-55-3		HMDB11130	0.8255	1.0296	0.5852	0.7553	1.392	1.1104	1.0337	0.7204
1-stearoyl-GPI (18:0)	Lipid	Lysophospholipid	19324	LC/MS Neg	100000656	5794	599.32		796963-93-4		HMDB61696	1.1137	0.3955	0.3166	0.799	0.8352	1.0445	0.9251	0.4972
1-stearoyl-GPS (18:0)*	Lipid	Lysophospholipid	45966	LC/MS Neg	100004327	5800	524.299	9547101				0.8813	0.3914	0.3363	0.7171	1.0875	1.2107	0.7189	0.9503
10-heptadecenoate (17:1n7)	Lipid	Long Chain Monounsaturated Fatty Acid	33971	LC/MS Neg	100001278	5555	267.233	5312435	29743-97-3		HMDB60038	0.7485	0.9758	0.6891	1.8392	1.6142	2.3221	1.3624	1.4035
10-nonadecenoate (19:1n9)	Lipid	Long Chain Monounsaturated Fatty Acid	33972	LC/MS Neg	100001277	5780	295.264	5312513	73033-09-7		HMDB13622	0.7146	0.9758	0.5595	2.0253	1.2365	1.9946	1.2463	1.3234
13-HODE + 9-HODE	Lipid	Fatty Acid, Monohydroxy	37752	LC/MS Neg	100002196	5275	295.228					0.671	1.9218	1.1321	1.615	1.6491	1.2722	1.1859	1.5511
14-HDoHE/17-HDoHE	Lipid	Docosanoid	53034	LC/MS Neg	100009278	5296	343.228					0.8455	0.719	1.0692	1.2846	0.9915	1.3579	0.2694	1.2458
2'-deoxycytidine	Nucleotide	Pyrimidine Metabolism, Cytidine containing	15949	LC/MS Pos Early	100000125	2193	228.098	13711	951-77-9	C00881	HMDB00014	1.1113	0.9867	1	0.9833	0.7863	0.6957	0.9661	1.0504
2'-deoxyuridine	Nucleotide	Pyrimidine Metabolism, Uracil containing	52602	LC/MS Neg	536	1586	227.067	13712	951-78-0	C00526	HMDB00012	1.6759	0.8074	0.9307	1.0092	1.1241	0.9863	0.9663	0.9345
2,6-dihydroxybenzoic acid	Xenobiotics	Drug - Topical Agents	63042	LC/MS Neg	100020837	2575	153.019	9338	303-07-1		HMDB13676	1.3352	0.6254	0.5006	0.9163	0.3724	0.3724	0.3724	0.3724
2-aminoadipate	Amino Acid	Lysine Metabolism	6146	LC/MS Pos Early	381	1912	162.076	469	542-32-5;1118-90-7	C00956	HMDB00510	1.2185	0.7701	0.7879	1.1532	1.1474	1.2848	1.2789	1.0829
2-aminooctanoate	Lipid	Fatty Acid, Amino	43343	LC/MS Pos Late	100004227	750	160.133	69522	644-90-6		HMDB00991	0.1081	0.8836	1.2931	1	0.9085	0.1081	0.1741	0.8855
2-aminophenol sulfate	Xenobiotics	Food Component/Plant	43266	LC/MS Neg	100004322	1677	188.002	181670			HMDB61116	1.9091	0.366	0.366	0.366	0.366	0.366	0.366	0.366
2-butenoylglycine	Lipid	Fatty Acid Metabolism (Acyl Glycine)	61785	LC/MS Neg	100016110	1380	142.051	6303498	71428-89-2			0.9039	0.7193	0.453	1.3586	0.453	0.453	0.453	0.453
2-hydroxy-3-methylvalerate	Amino Acid	Leucine, Isoleucine and Valine Metabolism	36746	LC/MS Neg	100001541	1800	131.071	164623	488-15-3		HMDB00317	0.5957	0.8669	0.9441	1.1785	0.8365	0.9585	0.9138	1.4086
2-hydroxyglutarate	Lipid	Fatty Acid, Dicarboxylate	37253	LC/MS Neg	100002070	600	147.03	43	40951-21-1	C02630	HMDB0059655	1.0894	0.696	0.3667	0.9855	0.5752	0.341	0.2096	0.8229
2-hydroxyheptanoate*	Lipid	Fatty Acid, Monohydroxy	61827	LC/MS Neg	100019960	2900	145.087	2750949				0.947	1.1687	1.0858	1.1569	1.209	1.1202	1.1967	1.0718
2-hydroxyhippurate (salicylurate)	Xenobiotics	Benzoate Metabolism	18281	LC/MS Neg	1869	2184	194.046	10253	487-54-7	C07588	HMDB00840	1.5993	0.3109	0.3109	0.3109	0.3109	0.3109	0.3109	0.3109
2-linoleoylglycerol (18:2)	Lipid	Monoacylglycerol	32506	LC/MS Neg	100000987	6250	279.233	5365676	3443-82-1		HMDB11538	0.2675	2.243	0.0928	2.2404	1.9278	0.9778	0.0928	2.9135
2-methylcitrate/homocitrate	Energy	TCA Cycle	52282	LC/MS Neg	100008929	575	205.035					0.9806	0.9667	0.6838	0.7808	0.9619	1.3381	0.8159	1.0683
2-methylmalonylcarnitine (C4-DC)	Lipid	Fatty Acid Metabolism (also BCAA Metabolism)	35482	LC/MS Pos Early	100001596	2440	262.128	53481628	149181-64-6		HMDB13133	0.7819	0.6682	0.4884	0.8085	0.9048	2.1093	1.1559	0.73
2-oleoylglycerol (18:1)	Lipid	Monoacylglycerol	21232	LC/MS Neg	100000943	6500	281.249	5319879	3443-84-3		HMDB11537	0.3501	1.0146	0.2019	2.5136	1.4007	2.7641	0.2019	1.7616
2-palmitoleoyl-GPC* (16:1)*	Lipid	Lysophospholipid	35819	LC/MS Pos Late	100001561	1425	494.324				HMDB10383	1.0053	2.683	2.1705	1.6387	1.0357	0.8107	0.7397	1.3234
2-palmitoyl-GPC* (16:0)*	Lipid	Lysophospholipid	35253	LC/MS Neg	100001562	6215	570.341	15061532			HMDB61702	1.2002	0.8335	0.6079	1.0673	0.8148	1.2869	1.1212	0.8334
3-(3-hydroxyphenyl)propionate sulfate	Xenobiotics	Benzoate Metabolism	45415	LC/MS Neg	100005391	1294	245.012	187488	86321-32-6			6.9134	0.3557	0.3457	0.4098	0.3457	0.3457	0.3457	0.3457
3-(4-hydroxyphenyl)lactate (HPLA)	Amino Acid	Tyrosine Metabolism	32197	LC/MS Neg	240	1379	181.051	9378	6482-98-0	C03672	HMDB00755	1.7776	1.9267	1.573	2.125	1.2464	0.7279	1.3004	1.3722
3-hydroxybutyrate (BHBA)	Lipid	Ketone Bodies	542	LC/MS Neg	254	743.2	103.04	441	625-72-9	C01089	HMDB00357	0.4907	0.9445	0.7581	1.1498	0.9679	0.5988	0.4893	1.1792
3-hydroxydecanoate	Lipid	Fatty Acid, Monohydroxy	22053	LC/MS Neg	100000997	4634.7	187.134	26612	5561-87-5		HMDB02203	0.826	1.0137	0.4098	0.5225	1.7742	1.3674	1.3871	1.0742
3-hydroxydecanoylcarnitine	Lipid	Fatty Acid Metabolism (Acyl Carnitine, Hydroxy)	63358	LC/MS Pos Late	100021141	961	332.243				HMDB61636	0.6779	0.8528	0.1968	0.3461	1.6277	2.1567	1.0072	1.0226
3-hydroxyhexanoate	Lipid	Fatty Acid, Monohydroxy	53230	LC/MS Neg	100006367	1725	131.071	151492	10191-24-9			0.9843	0.4113	0.5396	0.7377	0.9972	0.6781	1	1.6225
3-hydroxylaurate	Lipid	Fatty Acid, Monohydroxy	32457	LC/MS Neg	100001112	5175	215.165	94216	53941-38-1		HMDB00387	1.0569	1.2323	0.6431	0.7163	2.4429	1.8333	1.0949	1.4764
3-hydroxyoctanoate	Lipid	Fatty Acid, Monohydroxy	22001	LC/MS Neg	100000773	3446	159.103	26613	88930-08-9		HMDB01954	0.339	0.339	0.339	0.339	1.1204	1.1146	1.1297	0.711
3-hydroxyoctanoylcarnitine (1)	Lipid	Fatty Acid Metabolism (Acyl Carnitine, Hydroxy)	64393	LC/MS Pos Early	100021990	3445	304.212					0.1555	0.4684	0.1555	0.3905	1.0622	0.7576	0.6701	0.5906
3-hydroxyoleate*	Lipid	Fatty Acid, Monohydroxy	61843	LC/MS Neg	100019966	5508	297.243					1.1797	1.2386	0.5725	1.9899	1.7633	1.6844	1.2873	1.4642
3-hydroxyoleoylcarnitine	Lipid	Fatty Acid Metabolism (Acyl Carnitine, Hydroxy)	61840	LC/MS Pos Late	100019801	1406	442.353					1.317	2.0822	1.2955	1.5524	1.4778	1.282	1.3413	2.4376
3-hydroxypalmitate	Lipid	Fatty Acid, Monohydroxy	27503	LC/MS Neg	100000983	5476	271.228	301590	928-17-6		HMDB10734	1.4639	1.9354	0.7211	3.1276	2.3093	1.6044	1.0096	1.5857
3-hydroxypalmitoylcarnitine	Lipid	Fatty Acid Metabolism (Acyl Carnitine, Hydroxy)	61839	LC/MS Pos Late	100019800	1380	416.337					1.9289	2.4958	1.1977	2.1026	1.5209	2.5452	1.3579	2.379
3-indoxyl sulfate	Amino Acid	Tryptophan Metabolism	27672	LC/MS Neg	100000467	2222.2	212.002	10258	2642-37-7		HMDB00682	4.2893	1.0765	1.1398	2.3913	0.3438	0.4065	0.3995	0.6185
3-methyl-2-oxobutyrate	Amino Acid	Leucine, Isoleucine and Valine Metabolism	44526	LC/MS Neg	100000936	1465	115.04	49	3715-29-5	C00141	HMDB00019	0.9691	0.6861	0.1805	0.9363	0.8857	3.8795	1.5683	2.5272
3-methyl-2-oxovalerate	Amino Acid	Leucine, Isoleucine and Valine Metabolism	15676	LC/MS Neg	100000036	2064.2	129.056	47	1460-34-0;51829-07-3	C00671	HMDB03736	1.0326	1.1879	0.9066	0.7808	1.2508	3.6026	2.5394	2.3383
3-methylhistidine	Amino Acid	Histidine Metabolism	15677	LC/MS Neg	100000042	906.3	168.078	64969	368-16-1	C01152	HMDB00479	0.7608	0.6621	0.5857	1.1336	1.2982	0.8298	1	1.3394
3-phosphoglycerate	Carbohydrate	Glycolysis, Gluconeogenesis, and Pyruvate Metabolism	1414	LC/MS Neg	132	583	184.986	724	80731-10-8	C00597	HMDB00807	0.566	2.2193	1.9839	2.477	0.8564	0.7834	0.504	0.6173
4-ethylphenyl sulfate	Xenobiotics	Benzoate Metabolism	36099	LC/MS Neg	100001756	3580	201.023	20822574	123-07-9	C13637	HMDB62551	1.7218	0.4855	0.2694	1.0013	0.2694	0.2694	0.2694	0.2694
4-hydroxy-nonenal-glutathione	Amino Acid	Glutathione Metabolism	48504	LC/MS Neg	100006240	3387.5	462.192		99927-70-5			0.4689	0.4689	0.4689	0.8239	1.4828	2.0877	0.4689	1.5648
4-hydroxybutyrate (GHB)	Lipid	Fatty Acid, Monohydroxy	34585	LC/MS Pos Early	100001507	1148	87.0441	10413	502-85-2	C00989	HMDB00710	2.935	2.1526	1.8634	2.2671	0.8827	0.3954	0.6784	0.3954
4-hydroxynonenal	Lipid	Fatty Acid, Oxidized	38309	LC/MS Neg	143	4745	155.108	1693	75899-68-2;128946-65-6		HMDB04362	0.3494	0.7171	0.9461	0.3494	1.4118	1.6955	1.6816	1.2754
4-methyl-2-oxopentanoate	Amino Acid	Leucine, Isoleucine and Valine Metabolism	22116	LC/MS Neg	100000551	2170	129.056	70	816-66-0	C00233	HMDB00695	0.8478	1.3129	0.7602	0.8075	1.2095	3.2687	2.0137	2.0703
5,6-dihydrouridine	Nucleotide	Pyrimidine Metabolism, Uracil containing	61833	LC/MS Neg	100001425	1119	245.078	94312	5627-05-04			1.5684	1.2841	1.4626	2.4138	1.1451	1.0156	1.0302	1.2703
5-(galactosylhydroxy)-L-lysine	Amino Acid	Lysine Metabolism	43582	LC/MS Pos Early	100002462	2755	325.161	123986	32448-36-5			0.9786	0.8752	0.7391	0.9422	0.7804	0.9514	1.081	0.7167
5-dodecenoate (12:1n7)	Lipid	Medium Chain Fatty Acid	33968	LC/MS Neg	100001232	5224	197.155	5312378	2430-94-6		HMDB00529	0.6249	0.9857	0.5907	0.9911	1.2954	1.6701	1.3648	1.1708
5-methylthioadenosine (MTA)	Amino Acid	Polyamine Metabolism	1419	LC/MS Pos Early	212	2752	298.097	439176	2457-80-9	C00170	HMDB01173	0.9446	0.7787	0.4481	1.0611	0.9863	0.8621	0.8286	0.472
5-methylthioribose	Amino Acid	Methionine, Cysteine, SAM and Taurine Metabolism	62100	LC/MS Pos Early	100002103	790	181.053	494	23656-67-9		HMDB01087	11.2221	3.155	2.5054	4.1284	0.5685	0.15	0.2822	0.15
5-oxoproline	Amino Acid	Glutathione Metabolism	1494	LC/MS Neg	1021	738.5	128.035	7405	98-79-3	C01879	HMDB00267	1.0868	0.7067	0.6811	0.9023	0.9682	1.0139	1	0.8127
5-phosphoribosyl diphosphate (PRPP)	Carbohydrate	Pentose Phosphate Pathway	36840	LC/MS Neg	166	570	308.978	7339	108321-05-7	C00119	HMDB00280	0.9139	0.515	0.5385	0.6601	1.5142	0.9002	0.7169	2.0737
6-phosphogluconate	Carbohydrate	Pentose Phosphate Pathway	15442	LC/MS Neg	100000341	583.9	275.017	91493	921-62-0;53411-70-4	C00345	HMDB01316	0.9507	1.3897	1.0093	1.1968	1	1.0698	0.9907	0.9222
7-methylguanine	Nucleotide	Purine Metabolism, Guanine containing	35114	LC/MS Pos Early	100001456	2175	166.072	11361	578-76-7	C02242	HMDB00897	1.9507	1.1703	0.7372	1.4499	0.6197	0.8368	1.1258	0.9936
acetylcarnitine (C2)	Lipid	Fatty Acid Metabolism (Acyl Carnitine, Short Chain)	32198	LC/MS Pos Early	100000802	2282	204.123	1	5080-50-2	C02571	HMDB00201	1.1237	0.7724	0.8803	1.0256	0.9685	0.6718	0.8528	0.698
aconitate [cis or trans]	Energy	TCA Cycle	46173	LC/MS Neg	100001359	580	173.009					2.5508	1.3617	1.0488	1.7127	1.8907	0.7052	1.4774	0.7631
adenine	Nucleotide	Purine Metabolism, Adenine containing	554	LC/MS Pos Early	880	2221	136.062	190	73-24-5	C00147	HMDB00034	0.8404	0.6296	0.4985	1.0067	1.029	0.7594	0.8887	0.7245
adenosine	Nucleotide	Purine Metabolism, Adenine containing	555	LC/MS Pos Early	798	2169	268.104	60961	58-61-7	C00212	HMDB00050	1.3948	1.6932	1.0682	1.3611	0.6658	0.8633	1	0.8034
2'-AMP	Nucleotide	Purine Metabolism, Adenine containing	36815	LC/MS Neg	100001694	1497.7	346.056	94136	130-49-4	C00946	HMDB11617	0.9547	1.7209	1.0875	0.5472	1.5421	0.9989	1	1.3003
adenosine 3',5'-diphosphate	Nucleotide	Purine Metabolism, Adenine containing	15691	LC/MS Neg	1214	575	426.022	159296	75431-54-8	C00054	HMDB00061	0.7763	0.7926	0.6796	0.6777	1.4286	0.8078	1	1.0275
3'-AMP	Nucleotide	Purine Metabolism, Adenine containing	35142	LC/MS Neg	100001449	1245	346.056	41211	84-21-9	C01367	HMDB03540	0.817	1.2322	0.5964	1.3096	1.4463	1.0417	1.073	0.8836
ADP	Nucleotide	Purine Metabolism, Adenine containing	3108	LC/MS Neg	208	680	426.022	6022	20398-34-9	C00008	HMDB01341	0.7772	0.9586	0.8039	0.8985	1.3995	0.9972	1.4324	1.0831
AMP	Nucleotide	Purine Metabolism, Adenine containing	32342	LC/MS Pos Early	209	1013	348.07	6083	149022-20-8	C00020	HMDB00045	0.6917	1.1968	0.6763	1.4929	0.6587	0.5626	0.9796	0.7105
AICA ribonucleotide	Nucleotide	Purine Metabolism, (Hypo)Xanthine/Inosine containing	38325	LC/MS Pos Early	216	797	339.07	65110	3031-94-5	C04677	HMDB01517	0.9475	0.2785	0.2785	0.8677	0.568	0.5588	0.5092	0.8613
alanine	Amino Acid	Alanine and Aspartate Metabolism	1126	LC/MS Pos Early	811	1700	90.055	5950	56-41-7	C00041	HMDB00161	1.3869	1.0838	0.9049	1.1165	1.2778	1.588	2.3067	1.1062
allantoin	Nucleotide	Purine Metabolism, (Hypo)Xanthine/Inosine containing	1107	LC/MS Neg	1002	715.6	157.037	204	97-59-6	C02350	HMDB00462	1.1417	0.9359	1.1902	1.2095	0.3582	0.3647	0.4166	0.3437
alpha-hydroxyisocaproate	Amino Acid	Leucine, Isoleucine and Valine Metabolism	22132	LC/MS Neg	100000706	1840	131.071	83697	10303-64-7	C03264	HMDB00746	1.0526	0.912	0.6384	1.1964	1.3565	0.7343	0.5511	2.3844
alpha-hydroxyisovalerate	Amino Acid	Leucine, Isoleucine and Valine Metabolism	33937	LC/MS Neg	100001300	1126	117.056	99823	600-37-3		HMDB00407	0.7886	0.8201	0.9449	1.1003	1.0817	0.9307	0.8067	0.872
alpha-tocopherol	Cofactors and Vitamins	Tocopherol Metabolism	1561	LC/MS Pos Late	1105	2522	430.378	14985	59-02-9;10191-41-0	C02477	HMDB01893	0.9847	0.5857	0.7011	0.8256	1.3036	1.1726	1.0418	1.03
anserine	Amino Acid	Histidine Metabolism	15747	LC/MS Pos Early	100000044	2924	241.13	112072	10030-52-1	C01262	HMDB00194	1.3305	1.0946	1.1021	1.2878	1.3069	0.7241	0.9363	1.2398
arachidate (20:0)	Lipid	Long Chain Saturated Fatty Acid	1118	LC/MS Neg	893	6240	311.296	10467	506-30-9	C06425	HMDB02212	1.0103	0.633	0.7537	1.029	1.0578	1.1062	1	0.9774
arachidonate (20:4n6)	Lipid	Long Chain Polyunsaturated Fatty Acid (n3 and n6)	1110	LC/MS Neg	229	5535	303.233	444899	506-32-1	C00219	HMDB01043	0.4786	0.3996	0.1771	0.539	1.4478	1.9721	0.9485	1.034
arachidonoylcarnitine (C20:4)	Lipid	Fatty Acid Metabolism (Acyl Carnitine, Polyunsaturated)	57518	LC/MS Pos Late	100015837	1353	448.342					0.6903	0.686	0.3777	0.7478	1.1331	1.0078	1.1768	3.231
arachidoylcarnitine (C20)*	Lipid	Fatty Acid Metabolism (Acyl Carnitine, Long Chain Saturated)	57513	LC/MS Pos Late	100015833	1512	456.405				HMDB06460	3.9091	4.2011	2.856	7.6518	0.4882	0.3562	0.3562	0.3562
argininate*	Amino Acid	Urea cycle; Arginine and Proline Metabolism	57461	LC/MS Pos Early	100002769	2150	176.103	160437	157-07-3		HMDB03148	1.0248	1.3956	0.775	1.0518	1.0348	0.8687	0.7213	0.7214
arginine	Amino Acid	Urea cycle; Arginine and Proline Metabolism	1638	LC/MS Pos Early	231	2825	175.119	232	1119-34-2	C00062	HMDB00517	1.4334	0.8463	0.6738	1.018	0.9049	0.5584	0.6975	0.861
argininosuccinate	Amino Acid	Urea cycle; Arginine and Proline Metabolism	15497	LC/MS Pos Early	232	2745	291.13	16950	156637-58-0	C03406	HMDB00052	1.0599	0.5599	0.3862	0.8598	0.5188	0.1296	0.3509	0.1296
ascorbate (Vitamin C)	Cofactors and Vitamins	Ascorbate and Aldarate Metabolism	32354	LC/MS Pos Early	233	770	177.039	54670067	134-03-2	C00072	HMDB00044	2.4416	0.9181	1.324	1	1.0355	1.3933	2.1083	1.2271
asparagine	Amino Acid	Alanine and Aspartate Metabolism	512	LC/MS Pos Early	917	1225	133.061	6267	70-47-3	C00152	HMDB00168	0.9889	0.8447	0.3053	0.6631	1.4135	1.5683	2.0805	0.9199
aspartate	Amino Acid	Alanine and Aspartate Metabolism	443	LC/MS Pos Early	234	1165	134.045	5960	56-84-8	C00049	HMDB00191	0.857	0.7873	0.7041	0.6301	1.0161	1.0256	1.3158	0.5949
behenoyl dihydrosphingomyelin (d18:0/22:0)*	Lipid	Dihydrosphingomyelins	57331	LC/MS Pos Late	100009026	3300	789.684				HMDB12091	0.9286	0.5175	0.8017	1.3796	1.0035	1.2057	0.7311	1.0024
behenoyl sphingomyelin (d18:1/22:0)*	Lipid	Sphingomyelins	48492	LC/MS Pos Late	100006294	3250	787.669				HMDB12103	0.9901	0.8191	0.8316	1.0591	1.1345	1.1401	1.0272	0.9833
benzoate	Xenobiotics	Benzoate Metabolism	15778	LC/MS Neg	100000008	1750	121.029	243	65-85-0	C00180	HMDB01870	0.886	0.4847	1.0227	0.8844	1.0261	0.732	0.9576	0.9545
beta-alanine	Nucleotide	Pyrimidine Metabolism, Uracil containing	55	LC/MS Pos Early	244	1905	90.055	239	56-41-7;107-95-9	C00099	HMDB00056	1.0837	0.8525	0.7832	1.0373	0.9999	0.9199	0.8301	0.943
betaine	Amino Acid	Glycine, Serine and Threonine Metabolism	3141	LC/MS Pos Early	799	1064	118.086	247	107-43-7	C00719	HMDB00043	1.0063	1.2898	0.2824	1.0991	0.8551	0.692	0.2824	0.6282
branched-chain, straight-chain, or cyclopropyl 12:1 fatty acid*	Partially Characterized Molecules	Partially Characterized Molecules	63683	LC/MS Neg	100021709	5261	197.155					0.844	0.885	0.3143	0.7142	1.2297	2.2114	1.2945	1.5796
butyrylcarnitine (C4)	Lipid	Fatty Acid Metabolism (also BCAA Metabolism)	32412	LC/MS Pos Early	100001054	2860	232.154	439829	25576-40-3	C02862	HMDB02013	2.098	1.2162	0.9689	1.9934	0.5806	0.494	0.9513	0.6321
C-glycosyltryptophan	Amino Acid	Tryptophan Metabolism	48782	LC/MS Pos Early	100006379	2700	367.15	10981970	180509-18-6			1.3433	0.7344	0.5627	0.5627	0.5627	0.5627	0.5627	0.7863
carnitine	Lipid	Carnitine Metabolism	15500	LC/MS Pos Early	100000007	1978	162.113	10917	461-05-2	C00318	HMDB00062	1.0166	0.9291	0.7414	1.0684	0.9751	0.671	0.8588	0.7476
carnosine	Amino Acid	Histidine Metabolism	1768	LC/MS Pos Early	249	2942	227.114	439224	305-84-0	C00386	HMDB00033	1.7321	1.1856	1.0208	1.3559	1.1955	0.8183	1.0042	1.2028
catechol sulfate	Xenobiotics	Benzoate Metabolism	35320	LC/MS Neg	100001605	1906	188.986	3083879	4918-96-1		HMDB59724	5.8471	1.0504	0.478	1.3335	0.0977	0.1046	0.0977	0.392
ceramide (d18:1/17:0, d17:1/18:0)*	Lipid	Ceramides	57434	LC/MS Pos Late	100015737	3055	552.535					0.7724	0.76	0.7986	0.779	1.4008	0.8406	0.6265	1.2224
ceramide (d18:2/24:1, d18:1/24:2)*	Lipid	Ceramides	57443	LC/MS Pos Late	100015744	3858	646.613					0.7031	0.659	0.7409	0.5958	0.7956	0.6282	0.7844	1.0704
cholesterol	Lipid	Sterol	63	LC/MS Pos Late	266	2707	369.352	11025495	57-88-5	C00187	HMDB00067	1.0532	0.8822	0.7837	1.0987	0.9861	0.976	0.8424	0.9587
choline	Lipid	Phospholipid Metabolism	15506	LC/MS Pos Early	1256	1961	104.107	305	67-48-1	C00114	HMDB00097	1.1877	0.5469	0.4363	0.6569	0.6455	0.8483	0.9591	0.6554
phosphocholine	Lipid	Phospholipid Metabolism	34396	LC/MS Pos Early	267	700	184.073	1014	72556-74-2	C00588	HMDB01565	0.7215	0.4179	0.5974	0.3392	0.94	0.6106	0.7798	0.715
cinnamoylglycine	Xenobiotics	Food Component/Plant	38637	LC/MS Neg	100002253	3127	204.067	709625	16534-24-0		HMDB11621	3.2067	0.6436	0.1481	1.3996	0.1481	0.1481	0.1481	0.1481
cis-urocanate	Amino Acid	Histidine Metabolism	40410	LC/MS Neg	100003425	1200	137.036	1549103	7699-35-6		HMDB34174	1.0204	1.7207	0.9258	1.0245	0.7353	0.672	1.2511	0.9942
citrulline	Amino Acid	Urea cycle; Arginine and Proline Metabolism	2132	LC/MS Pos Early	391	1520	176.103	9750	372-75-8	C00327	HMDB00904	1.0858	0.7724	0.6495	0.8306	1.1963	1.0355	1	0.9349
creatine	Amino Acid	Creatine Metabolism	27718	LC/MS Pos Early	1221	1947	132.077	586	57-00-1	C00300	HMDB00064	1.0575	1.0323	0.8874	1.0234	1.0083	0.9335	0.9555	0.9807
creatine phosphate	Amino Acid	Creatine Metabolism	33951	LC/MS Neg	100000112	603	210.029	9548602	922-32-7	C02305	HMDB01511	0.1721	0.0125	0.2294	0.8008	0.6192	1.2363	0.7611	1.5005
creatinine	Amino Acid	Creatine Metabolism	513	LC/MS Pos Early	275	2055	114.066	588	60-27-5	C00791	HMDB00562	1.4386	1.157	0.9417	1.193	1.0557	0.7796	1	0.9926
cystathionine	Amino Acid	Methionine, Cysteine, SAM and Taurine Metabolism	15705	LC/MS Pos Early	310	2270	223.075	439258	535-34-2	C02291	HMDB00099	1.4701	0.8773	0.8966	1.1401	0.7513	0.756	0.9122	0.643
cysteine	Amino Acid	Methionine, Cysteine, SAM and Taurine Metabolism	1868	LC/MS Pos Early	800	1475	122.027	5862	52-90-4;56-89-3	C00097	HMDB00574	1.2275	1.1375	1.5054	0.8748	1.2266	0.9876	1.5604	1.1443
cytidine	Nucleotide	Pyrimidine Metabolism, Cytidine containing	514	LC/MS Neg	827	1325	242.078	6175	65-46-3	C00475	HMDB00089	0.7492	0.5446	0.5828	0.5402	0.9065	1.1708	1	1.0062
CDP-choline	Lipid	Phospholipid Metabolism	34418	LC/MS Pos Early	1220	725	489.115	13804	33818-15-4	C00307	HMDB01413	1.1629	0.7812	0.716	0.9322	1.0058	1.2456	1.0306	0.8203
CMP	Nucleotide	Pyrimidine Metabolism, Cytidine containing	2372	LC/MS Pos Early	282	835	324.059	6131	63-37-6	C00055	HMDB00095	1.1919	1.0173	0.8965	1.0338	0.8677	0.8292	0.9962	0.7915
CDP-ethanolamine	Lipid	Phospholipid Metabolism	34410	LC/MS Pos Early	100001407	707	447.068	123727	72842-05-8	C00570	HMDB01564	1.4989	0.933	0.7054	1.3439	0.3144	1	0.705	0.939
dehydroascorbate	Cofactors and Vitamins	Ascorbate and Aldarate Metabolism	34302	LC/MS Neg	301	739.6	173.009	440667	490-83-5	C05422	HMDB01264	0.6622	0.6777	0.5964	0.5395	1.3122	1.6887	1.4943	1.491
deoxycarnitine	Lipid	Carnitine Metabolism	36747	LC/MS Pos Early	100001662	2052	146.118	134	6249-56-5	C01181	HMDB01161	1.4012	1.0347	1.0294	1.4159	0.8366	0.834	1	0.7636
dihomolinoleate (20:2n6)	Lipid	Long Chain Polyunsaturated Fatty Acid (n3 and n6)	17805	LC/MS Neg	1231	5730	307.264	6439848	2091-39-6	C16525	HMDB05060	0.5867	0.6914	0.2211	0.9398	1.7453	4.2312	1.4042	1.7164
dihomolinolenate (20:3n3 or 3n6)	Lipid	Long Chain Polyunsaturated Fatty Acid (n3 and n6)	35718	LC/MS Neg	100001739	5596	305.249	5280581	17046-59-2	C03242	HMDB02925	0.6991	0.5251	0.1943	0.8334	1.2492	2.3362	0.8259	1.1251
dihomo-linolenoylcarnitine (C20:3n3 or 6)*	Lipid	Fatty Acid Metabolism (Acyl Carnitine, Polyunsaturated)	57521	LC/MS Pos Late	100015840	1392	450.358					0.9219	1.3316	2.1937	1.4401	0.1902	0.4181	1	1.5798
dihomo-linoleoylcarnitine (C20:2)*	Lipid	Fatty Acid Metabolism (Acyl Carnitine, Polyunsaturated)	57520	LC/MS Pos Late	100015839	1436	452.373					2.689	2.9326	4.3971	3.0903	0.1276	0.2198	0.7938	0.4232
dihydroxyacetone phosphate (DHAP)	Carbohydrate	Glycolysis, Gluconeogenesis, and Pyruvate Metabolism	15522	LC/MS Neg	309	603	168.991	668	102783-56-2	C00111	HMDB01473	1.1799	0.6236	0.8433	0.9459	1.1589	0.407	0.698	0.4734
dimethylarginine (ADMA + SDMA)	Amino Acid	Urea cycle; Arginine and Proline Metabolism	36808	LC/MS Pos Early	100001810	2850	203.15	123831	102783-24-4	C03626	HMDB01539	1.7169	0.9066	0.9214	1.6292	0.8627	0.4952	0.812	0.9302
docosadienoate (22:2n6)	Lipid	Long Chain Polyunsaturated Fatty Acid (n3 and n6)	32415	LC/MS Neg	100001182	6034	335.296	5282807	7370-49-2	C16533	HMDB61714	0.3367	0.3367	0.3367	1	1.6174	2.2728	0.6625	1.5339
docosahexaenoate (DHA; 22:6n3)	Lipid	Long Chain Polyunsaturated Fatty Acid (n3 and n6)	44675	LC/MS Neg	100000665	5525	327.233	445580	6217-54-5	C06429	HMDB02183	1.2758	0.7217	0.6026	1.8321	1.1957	2.0404	1.3555	1.076
docosahexaenoylcarnitine (C22:6)*	Lipid	Fatty Acid Metabolism (Acyl Carnitine, Polyunsaturated)	57523	LC/MS Pos Late	100015845	1349	472.342					1	1.8759	2.1064	1.1329	0.478	0.6963	0.6753	1.4634
docosapentaenoate (DPA; 22:5n3)	Lipid	Long Chain Polyunsaturated Fatty Acid (n3 and n6)	32504	LC/MS Neg	100001181	5571	329.249	6441454	2234-74-4	C16513	HMDB06528	1.3565	0.8737	0.5338	1.9059	1.31	2.6031	1.5207	1.2216
docosapentaenoate (n6 DPA; 22:5n6)	Lipid	Long Chain Polyunsaturated Fatty Acid (n3 and n6)	37478	LC/MS Neg	100001580	5624.5	329.249	6441454	25182-74-5	C16513	HMDB01976	0.4354	0.3372	0.1234	0.5761	3.0731	5.4966	1.8729	2.1943
docosatrienoate (22:3n6)*	Lipid	Long Chain Polyunsaturated Fatty Acid (n3 and n6)	57467	LC/MS Neg	100015762	5850	333.28					0.259	0.259	0.259	0.259	3.1594	3.3998	0.259	1.8011
dodecadienoate (12:2)*	Lipid	Fatty Acid, Dicarboxylate	62276	LC/MS Neg	100020478	5146	195.139					0.5479	0.5587	0.3418	0.6262	2.0249	1.4816	0.8112	1.772
eicosapentaenoate (EPA; 20:5n3)	Lipid	Long Chain Polyunsaturated Fatty Acid (n3 and n6)	18467	LC/MS Neg	2050	5450	301.217	446284	10-2005-9;10417-94-4	C06428	HMDB01999	1.4187	1.8306	1.7048	2.3839	0.6078	0.9213	0.8879	0.6416
eicosenoate (20:1n9 or 1n11)	Lipid	Long Chain Monounsaturated Fatty Acid	33587	LC/MS Neg	100001335	5950	309.28	5282768		C16526	HMDB02231	0.8255	1.1527	0.5042	2.2117	2.0482	2.2209	1.0651	1.8225
eicosenoylcarnitine (C20:1)*	Lipid	Fatty Acid Metabolism (Acyl Carnitine, Monounsaturated)	57519	LC/MS Pos Late	100015838	1484	454.389					4.3183	4.9402	4.1195	6.7186	0.3128	0.2248	0.4508	0.4998
equol sulfate	Xenobiotics	Food Component/Plant	40478	LC/MS Neg	100003429	3630	321.044					2.5418	0.7674	0.3953	1.0982	0.3953	0.3953	0.3953	0.3953
ergothioneine	Xenobiotics	Food Component/Plant	37459	LC/MS Pos Early	100002154	850	230.096	3032311	58511-63-0	C05570	HMDB03045	3.7871	3.5198	2.5831	3.5366	1.141	0.7537	0.9985	0.9034
erucate (22:1n9)	Lipid	Long Chain Monounsaturated Fatty Acid	1552	LC/MS Neg	1087	6355.6	337.311	5281116	112-86-7	C08316	HMDB02068	1.1859	0.9932	0.3601	1.937	1.33	1.8088	0.9277	1.4273
erucoylcarnitine (C22:1)*	Lipid	Fatty Acid Metabolism (Acyl Carnitine, Monounsaturated)	57525	LC/MS Pos Late	100015841	1535	482.42					2.5274	2.8932	2.3774	4.5319	0.4467	0.4467	0.4467	0.4467
ethyl alpha-glucopyranoside	Xenobiotics	Food Component/Plant	63152	LC/MS Pos Early	100015965	1248	226.129	428040	34625-23-5			0.4106	0.667	0.9534	0.4106	0.7868	0.4106	0.4702	0.5281
ethyl beta-glucopyranoside	Xenobiotics	Food Component/Plant	64131	LC/MS Pos Early	100020377	1100	226.129	121667				1.0962	0.5319	1.2355	0.2028	0.8099	0.2028	0.2028	0.2028
FAD	Cofactors and Vitamins	Riboflavin Metabolism	2134	LC/MS Neg	327	2425	784.15	643975	146-14-5;84366-81-4	C00016	HMDB01248	0.97	1.0426	0.6671	1.062	1.2385	1.351	1.1024	1.0855
FMN	Cofactors and Vitamins	Riboflavin Metabolism	15797	LC/MS Neg	100000251	2390	455.097	710	130-40-5	C00061	HMDB01520	0.7217	1.4653	0.7282	1.0408	1	0.8252	0.9433	1.1165
Isobar: hexose diphosphates	Carbohydrate	Glycolysis, Gluconeogenesis, and Pyruvate Metabolism	46896	LC/MS Neg	100002180	551	338.989					1.0588	0.5311	0.6067	0.9531	0.9591	0.8451	0.6541	1.5262
fructosyllysine	Amino Acid	Lysine Metabolism	46227	LC/MS Pos Early	100005373	2784	309.166	123708	21291-40-7			1.612	0.8794	1.1679	1.0784	0.8897	0.7076	0.849	1.0059
gamma-glutamylleucine	Peptide	Gamma-glutamyl Amino Acid	18369	LC/MS Pos Early	1268	2991	261.144	151023	2566-39-4		HMDB11171	2.4543	0.3717	1.0115	2.3693	1.3479	0.3717	0.9656	1.0041
gamma-glutamyltyrosine	Peptide	Gamma-glutamyl Amino Acid	2734	LC/MS Pos Early	1102	2518	311.124	94340	7432-23-7		HMDB11741	2.0221	0.8853	0.6585	1.8512	0.7481	0.765	1.0508	0.7159
gamma-glutamylvaline	Peptide	Gamma-glutamyl Amino Acid	43829	LC/MS Pos Early	100001126	2700	247.129	7015683	2746-34-1		HMDB11172	0.9675	0.3195	1.4135	0.8485	0.8837	0.3195	0.8902	0.71
glucose	Carbohydrate	Glycolysis, Gluconeogenesis, and Pyruvate Metabolism	20488	LC/MS Pos Early	572	672	198.097	5793	50-99-7	C00031	HMDB00122	0.9958	1.0764	1	0.8672	1.2673	1.5441	1.5512	1.4115
glutamate	Amino Acid	Glutamate Metabolism	57	LC/MS Pos Early	561	1500	148.06	611	56-86-0	C00025	HMDB00148	0.4267	0.3581	0.2387	0.2369	0.7224	1.5632	1.0913	0.7915
glutamine	Amino Acid	Glutamate Metabolism	53	LC/MS Pos Early	563	1291	147.076	5961	56-85-9	C00064	HMDB00641	1.1798	0.9263	0.6851	0.7327	1.204	1.1459	1.3764	0.932
glutathione, oxidized (GSSG)	Amino Acid	Glutathione Metabolism	27727	LC/MS Pos Early	448	2667	613.159	65359	103239-24-3	C00127	HMDB03337	1.426	0.848	0.7953	0.7735	1.1641	1.1164	1.2524	0.7564
glutathione, reduced (GSH)	Amino Acid	Glutathione Metabolism	2127	LC/MS Pos Early	496	2000	308.091	124886	70-18-8	C00051	HMDB00125	1.5874	0.8986	0.9366	1.1858	0.8576	1.2052	1.2944	0.6686
glycerate	Carbohydrate	Glycolysis, Gluconeogenesis, and Pyruvate Metabolism	1572	LC/MS Neg	1052	650	105.019	752	600-19-1	C00258	HMDB00139	1.3006	2.4057	2.3393	2.7912	1.0954	0.535	0.7861	0.7979
glycerol	Lipid	Glycerolipid Metabolism	15122	LC/MS Neg	1254	758	91.0401	753	56-81-5	C00116	HMDB00131	1.2889	1.1041	1.2484	1.5844	1.1672	1.1084	1.2878	1.0953
glycerol 3-phosphate	Lipid	Glycerolipid Metabolism	43847	LC/MS Pos Early	100000258	580	173.021	754	29849-82-9	C00093	HMDB00126	0.657	0.5587	0.7468	0.575	0.9159	1.0428	1.7978	0.7163
glycerophosphoethanolamine	Lipid	Phospholipid Metabolism	37455	LC/MS Pos Early	100001620	659	216.063	123874	33049-08-0	C01233	HMDB00114	0.9376	0.8619	0.9332	0.8178	1.1315	0.9349	1.1943	0.7772
glycerophosphoglycerol	Lipid	Glycerolipid Metabolism	48857	LC/MS Pos Early	100001619	520	247.058	439964		C03274		1.0784	1.0935	0.9681	1.0629	1.393	1.5894	1.5853	0.9401
glycerophosphoinositol*	Lipid	Phospholipid Metabolism	52307	LC/MS Pos Early	100001621	516	335.074	167572	16824-65-0			1.4446	0.8613	0.6783	0.77	1.0151	0.5151	0.4367	0.9849
glycerophosphorylcholine (GPC)	Lipid	Phospholipid Metabolism	15990	LC/MS Pos Early	100000269	672	258.11	71920	28319-77-9	C00670	HMDB00086	0.9363	0.9049	0.7953	0.673	0.9633	0.8862	1.0268	0.822
glycine	Amino Acid	Glycine, Serine and Threonine Metabolism	58	LC/MS Pos Early	340	1375	76.0393	750	56-40-6	C00037	HMDB00123	1.4233	0.8764	0.9968	0.8	0.8785	1.4574	2.1599	0.9454
glycosyl ceramide (d18:1/20:0, d16:1/22:0)*	Lipid	Hexosylceramides (HCER)	57595	LC/MS Pos Late	100015882	3414	756.635					1.1262	0.6143	0.958	1.4736	1.3172	1.4513	0.9399	1.2239
glycosyl ceramide (d18:2/24:1, d18:1/24:2)*	Lipid	Hexosylceramides (HCER)	57453	LC/MS Pos Late	100015745	3380	808.666					1.087	0.7382	0.7995	1.1676	1.1727	1.8476	0.8014	1.0716
glycosyl-N-(2-hydroxynervonoyl)-sphingosine (d18:1/24:1(2OH))*	Lipid	Hexosylceramides (HCER)	57444	LC/MS Pos Late	100015752	3839	826.677					1.1817	0.6256	0.6822	1.4818	1.1676	1.0196	0.7023	1.2502
glycosyl-N-palmitoyl-sphingosine (d18:1/16:0)	Lipid	Hexosylceramides (HCER)	53013	LC/MS Pos Late	100009272	2623	700.572					1.1777	0.5828	1.0404	1.0589	1.0186	0.5828	0.7692	1.3554
glycosyl-N-stearoyl-sphingosine (d18:1/18:0)	Lipid	Hexosylceramides (HCER)	52234	LC/MS Pos Late	100001882	3053	728.604					1.1197	0.7184	0.9216	1.3162	1.1951	1.4044	0.8192	1.1094
glycylleucine	Peptide	Dipeptide	34398	LC/MS Pos Early	100001258	3059	189.123	92843	869-19-2	C02155	HMDB00759	1.2894	1.2454	0.7607	0.8158	1.329	0.8752	0.5914	0.9905
glycylvaline	Peptide	Dipeptide	18357	LC/MS Pos Early	100000487	2734	175.108	97417	1963-21-9		HMDB28854	1.3701	1.2276	1	1.1299	1.2338	0.7613	0.7345	0.9862
guanidinoacetate	Amino Acid	Creatine Metabolism	43802	LC/MS Pos Early	344	1937	118.061	763	352-97-6	C00581	HMDB00128	2.1024	0.9784	0.8018	1.0535	0.7869	2.5738	5.7657	0.7115
guanosine	Nucleotide	Purine Metabolism, Guanine containing	1573	LC/MS Neg	1099	1662	282.084	6802	118-00-3	C00387	HMDB00133	1.0616	1.2839	1.1853	0.894	1.2909	0.9197	1	1.1704
5'- GMP	Nucleotide	Purine Metabolism, Guanine containing	2849	LC/MS Pos Early	347	800	364.065	6804	5550-12-09	C00144	HMDB01397	1.2545	0.9332	0.8004	0.9365	0.7435	0.9466	0.8187	0.9471
heme	Cofactors and Vitamins	Hemoglobin and Porphyrin Metabolism	41754	LC/MS Pos Late	100001386	1124	616.177		14875-96-8			0.4985	0.655	0.2054	0.3164	0.8325	1.7453	0.9596	0.7173
hexadecadienoate (16:2n6)	Lipid	Long Chain Polyunsaturated Fatty Acid (n3 and n6)	57652	LC/MS Neg	100009394	5398	251.202	13932172	28290-73-5		HMDB00477	0.6609	1.2684	0.9041	1.2073	0.8181	1.1284	1	0.7776
hexadecatrienoate (16:3n3)	Lipid	Long Chain Polyunsaturated Fatty Acid (n3 and n6)	57651	LC/MS Neg	100009393	5330	249.186	5312428	7561-64-0			0.7893	1.4917	0.9145	1.388	0.558	0.9837	0.8149	0.5464
hexanoylcarnitine (C6)	Lipid	Fatty Acid Metabolism (Acyl Carnitine, Medium Chain)	32328	LC/MS Pos Early	100000781	3358	260.186	6426853	6920-35-0		HMDB00705	1.6374	1.0495	0.745	1.067	0.3439	0.6105	1.5172	0.9835
hexanoylglycine (C6)	Lipid	Fatty Acid Metabolism (Acyl Glycine)	35436	LC/MS Neg	100001527	2900	172.098	99463	24003-67-6		HMDB00701	5.3265	1.0766	0.2107	1.0589	0.2107	0.2107	0.2847	0.6162
hippurate	Xenobiotics	Benzoate Metabolism	15753	LC/MS Neg	100000014	2106.9	178.051	464	495-69-2	C01586	HMDB00714	8.7204	1.0265	2.1007	1.8844	0.1611	0.1138	0.0699	0.4505
histamine	Amino Acid	Histidine Metabolism	1574	LC/MS Pos Early	354	3035	112.087	774	51-45-6	C00388	HMDB00870	1.5148	1.264	2.0187	1.4234	1.0946	0.7788	1.6229	1.0372
histidine	Amino Acid	Histidine Metabolism	59	LC/MS Neg	355	755.9	154.062	6274	5934-29-2	C00135	HMDB00177	1.0109	0.8693	0.8127	0.8742	1.3494	1.5898	1.6463	1.3234
homostachydrine*	Xenobiotics	Food Component/Plant	33009	LC/MS Pos Early	100001550	1750	158.118	441447	1195-94-4	C08283	HMDB33433	1.0531	0.501	1.7809	1	0.0275	0.0275	0.0275	0.0275
hydroxy-N6,N6,N6-trimethyllysine*	Amino Acid	Lysine Metabolism	62959	LC/MS Pos Early	100021123	2759	205.155					1.8357	0.937	0.3114	0.9489	0.8202	1.975	1.3143	1.0633
hypotaurine	Amino Acid	Methionine, Cysteine, SAM and Taurine Metabolism	590	LC/MS Pos Early	358	724	110.027	107812	300-84-5	C00519	HMDB00965	2.446	0.8411	0.89	1.4986	0.4597	1.093	1.8436	0.6124
hypoxanthine	Nucleotide	Purine Metabolism, (Hypo)Xanthine/Inosine containing	3127	LC/MS Neg	171	1291.2	135.031	790	68-94-0	C00262	HMDB00157	0.7828	0.8552	0.7246	0.6508	1.2201	1.0109	1	1.0466
imidazole lactate	Amino Acid	Histidine Metabolism	15716	LC/MS Neg	100000263	739.4	155.046	793	14403-45-3	C05568	HMDB02320	1.0229	0.3802	0.3802	1.2356	1.548	2.4254	1.6694	0.9771
indolelactate	Amino Acid	Tryptophan Metabolism	18349	LC/MS Neg	100000463	2286	204.067	92904	832-97-3	C02043	HMDB00671	1.336	1.4993	1.1606	1.7387	1.0828	0.7508	0.6514	1.106
inosine	Nucleotide	Purine Metabolism, (Hypo)Xanthine/Inosine containing	1123	LC/MS Neg	361	1602.1	267.074	6021	58-63-9	C00294	HMDB00195	1.0664	1.2709	1.0006	0.9821	1.2502	0.849	0.8964	1.0301
inosine 5'-monophosphate (IMP)	Nucleotide	Purine Metabolism, (Hypo)Xanthine/Inosine containing	2133	LC/MS Neg	362	650	347.04	8582	4691-65-0	C00130	HMDB00175	1.0093	0.8981	0.8804	0.9987	1.0675	1.3136	1.1417	1.1014
isobutyrylcarnitine (C4)	Amino Acid	Leucine, Isoleucine and Valine Metabolism	33441	LC/MS Pos Early	100001055	2810	232.154	168379	25518-49-4		HMDB00736	0.3761	0.502	0.3871	0.2714	2.0287	0.1252	0.547	0.3342
isocaproylglycine	Lipid	Fatty Acid Metabolism (Acyl Glycine)	61789	LC/MS Neg	100019816	2820	172.098	28777652				1.7881	0.479	0.479	0.479	0.479	0.479	0.479	0.479
isoleucine	Amino Acid	Leucine, Isoleucine and Valine Metabolism	1125	LC/MS Pos Early	376	2800	132.102	6306	73-32-5	C00407	HMDB00172	0.9863	0.7771	0.5446	0.6133	1.0672	1.0189	1.1963	1.0695
isoleucylglycine	Peptide	Dipeptide	40008	LC/MS Neg	100003169	1992	187.109	342532	868-28-0		HMDB28907	0.9485	0.6857	0.6672	0.9544	1.2795	1.2688	1.0343	1.318
isovalerylglycine	Amino Acid	Leucine, Isoleucine and Valine Metabolism	35107	LC/MS Neg	100001452	1950	158.082	546304	16284-60-9		HMDB00678	3.2721	1.1289	0.1257	2.094	0.6474	0.1257	0.1257	0.8473
kynurenine	Amino Acid	Tryptophan Metabolism	15140	LC/MS Pos Early	100000265	2739	209.092	161166	2922-83-0	C00328	HMDB00684	0.8303	1.0552	0.9028	0.8612	0.9812	0.6581	0.8876	1.0461
lactate	Carbohydrate	Glycolysis, Gluconeogenesis, and Pyruvate Metabolism	527	LC/MS Neg	482	681.6	89.0244	612	79-33-4	C00186	HMDB00190	1.425	1.2794	1.2794	1.5681	1.2206	0.9436	0.9515	1.1378
lactobacillic acid	Xenobiotics	Bacterial/Fungal	63048	LC/MS Neg	100021065	5822	295.264	10417	503-06-0			0.8456	0.6097	0.6857	1.4748	1.5997	2.3896	0.6066	1.2275
lactosyl-N-stearoyl-sphingosine (d18:1/18:0)*	Lipid	Lactosylceramides (LCER)	54980	LC/MS Pos Late	100010945	2906	890.656	10260120			HMDB11591	1.0437	0.9318	0.7555	0.7324	0.9168	0.7957	0.464	1.2813
laurylcarnitine (C12)	Lipid	Fatty Acid Metabolism (Acyl Carnitine, Medium Chain)	34534	LC/MS Pos Late	100001392	1235	344.279	10427569	25518-54-1		HMDB02250	1.0746	2.4177	1.4926	1.4404	0.2999	0.3533	0.9082	1.2362
leucine	Amino Acid	Leucine, Isoleucine and Valine Metabolism	60	LC/MS Pos Early	397	2864	132.102	6106	61-90-5			0.9262	0.8435	0.7406	0.7368	1.1052	1.0541	1.1399	1.0597
leucylglycine	Peptide	Dipeptide	40045	LC/MS Pos Early	100003185	2778	189.123	79070	686-50-0		HMDB28929	2.023	1.8945	1.3546	2.2812	1.2145	0.9014	0.9035	0.8446
lignoceroyl sphingomyelin (d18:1/24:0)	Lipid	Sphingomyelins	57330	LC/MS Pos Late	100006298	3437	815.7		60037-60-7			1.0742	0.8779	0.8468	1.1549	1.0291	1.0126	0.8081	0.9633
linoleate (18:2n6)	Lipid	Long Chain Polyunsaturated Fatty Acid (n3 and n6)	1105	LC/MS Neg	180	5535	279.233	5280450	60-33-3	C01595	HMDB00673	0.5761	1.0602	0.4728	1.4567	1.1487	1.8121	1	0.9365
linolenate (18:3n3 or 3n6)	Lipid	Long Chain Polyunsaturated Fatty Acid (n3 and n6)	34035	LC/MS Neg	100001337	5450	277.217	5280934		C06426	HMDB03073	0.5334	1.2924	0.7952	1.6422	1.1501	1.6064	1	1.0264
linoleoyl-docosahexaenoyl-glycerol (18:2/22:6) [2]*	Lipid	Diacylglycerol	54950	LC/MS Pos Late	100010929	2500	682.54					0.2976	1.1786	1.1953	0.2976	0.2976	0.2976	0.484	0.2976
linoleoylcarnitine (C18:2)*	Lipid	Fatty Acid Metabolism (Acyl Carnitine, Polyunsaturated)	46223	LC/MS Pos Late	100003151	1430	424.342	6450015	36816-10-1		HMDB06469	1.2981	2.3883	2.9369	1.4506	0.2535	0.4463	1.2769	1.8299
lysine	Amino Acid	Lysine Metabolism	1301	LC/MS Pos Early	407	2850	147.113	5962	56-87-1	C00047	HMDB00182	1.4119	0.9203	0.6926	1.0926	0.9712	0.7021	0.9088	0.9863
malate	Energy	TCA Cycle	1303	LC/MS Neg	409	615.6	133.014	525	6915-15-7	C00149	HMDB00156	0.8734	0.8666	0.7487	1.1752	0.7815	0.6352	0.8474	0.2738
malonylcarnitine	Lipid	Fatty Acid Synthesis	37059	LC/MS Pos Early	100001526	2086	248.113	22833583	853728-01-5		HMDB02095	0.3532	1.1416	1	0.3532	0.8517	0.5946	0.8263	0.3532
margarate (17:0)	Lipid	Long Chain Saturated Fatty Acid	1121	LC/MS Neg	891	5731	269.249	10465	506-12-7		HMDB02259	0.9561	0.6703	0.6699	1.1157	1.041	1.4562	0.9464	1.0084
margaroylcarnitine (C17)*	Lipid	Fatty Acid Metabolism (Acyl Carnitine, Long Chain Saturated)	57512	LC/MS Pos Late	100004054	1424	414.358		106182-29-0		HMDB06210	2.3083	2.5788	3.65	3.3734	0.2916	0.6503	1	0.7398
mead acid (20:3n9)	Lipid	Long Chain Polyunsaturated Fatty Acid (n3 and n6)	35174	LC/MS Neg	100001472	5650	305.249	5312531	20590-32-3		HMDB10378	0.3208	0.4478	0.1459	0.8321	1.7378	2.6383	1.1005	1.3669
meadoylcarnitine (C20:3n9)*	Lipid	Fatty Acid Metabolism (Acyl Carnitine, Polyunsaturated)	62436	LC/MS Pos Late	100020752	1408	450.358					1.1152	1.4892	0.7121	0.9802	1.2611	0.9979	1.0669	2.1979
methionine	Amino Acid	Methionine, Cysteine, SAM and Taurine Metabolism	1302	LC/MS Pos Early	415	2526	150.058	6137	63-68-3	C00073	HMDB00696	1.0005	0.9271	0.7434	0.9246	1.3662	1.1121	1.1618	1.268
methionine sulfoxide	Amino Acid	Methionine, Cysteine, SAM and Taurine Metabolism	18374	LC/MS Pos Early	100000039	1272	166.053	158980	3226-65-1	C02989	HMDB02005	0.9654	1.0056	1.0294	0.0526	1.6625	0.8948	0.8454	1.1086
methyl glucopyranoside (alpha + beta)	Xenobiotics	Food Component/Plant	46144	LC/MS Neg	100005864	1070	193.072					1.0017	0.8715	22.3283	1.3686	0.0221	0.0221	0.0221	0.0221
methylphosphate	Nucleotide	Purine and Pyrimidine Metabolism	37070	LC/MS Pos Early	100001805	544	113	13130	7023-27-0		HMDB61711	3.245	2.085	0.6548	1.2111	0.8531	1.2433	1.1515	1.0506
myristate (14:0)	Lipid	Long Chain Saturated Fatty Acid	1365	LC/MS Neg	519	5440	227.202	11005	544-63-8	C06424	HMDB00806	0.8173	0.9763	0.837	1.2403	1.2409	1.6068	1.0675	1.2259
myristoleate (14:1n5)	Lipid	Long Chain Monounsaturated Fatty Acid	32418	LC/MS Neg	100001198	5346.9	225.186	5281119	544-64-9	C08322	HMDB02000	0.6116	1.8826	1.0881	1.4832	1.7979	3.0896	1.9077	1.6694
myristoleoylcarnitine (C14:1)*	Lipid	Fatty Acid Metabolism (Acyl Carnitine, Monounsaturated)	48182	LC/MS Pos Late	100006051	1316	370.295	90659872	889848-55-9			1.4129	2.4804	1.734	1.8037	0.5578	0.5544	1.8068	3.5071
myristoylcarnitine (C14)	Lipid	Fatty Acid Metabolism (Acyl Carnitine, Long Chain Saturated)	33952	LC/MS Pos Late	100001270	1350	372.311	6426854	18822-89-4		HMDB05066	1.5649	2.0061	1.8538	1.9347	0.5196	1.4015	1.9908	2.1617
N,N,N-trimethyl-5-aminovalerate	Amino Acid	Lysine Metabolism	57687	LC/MS Pos Early	100015962	2186	160.133	14274897				1.3569	0.8304	0.8624	0.977	0.9261	0.6224	0.7658	0.9529
N,N,N-trimethyl-alanylproline betaine (TMAP)	Amino Acid	Urea cycle; Arginine and Proline Metabolism	62947	LC/MS Pos Early	100020217	2470	229.155					0.9699	0.9125	0.7397	1.14	1.0439	1.025	1	0.9984
N,N-dimethyl-pro-pro	Peptide	Modified Peptides	64571	LC/MS Pos Early	100022041	2500	241.155					0.9993	0.9912	0.8039	0.9772	1.1252	1.012	1	0.9998
N-(ADP-ribosyl)-arginine (1)*	Amino Acid	Urea cycle; Arginine and Proline Metabolism	62802	LC/MS Neg	100020896	1030	714.165					3.3554	1.6655	1	2.6973	0.7704	0.2504	0.2504	1.2648
N-(ADP-ribosyl)-arginine (2)*	Amino Acid	Urea cycle; Arginine and Proline Metabolism	62803	LC/MS Neg	100020897	1121	714.165					2.4731	1.5686	0.7514	2.2954	0.7979	0.3073	0.3073	1.2816
N-acetyl-aspartyl-glutamate (NAAG)	Amino Acid	Glutamate Metabolism	35665	LC/MS Pos Early	100001612	1035	305.098	5255	3106-85-2	C12270	HMDB01067	0.9401	0.7036	0.7539	0.832	1.1402	1.1313	1	1.0709
N-acetylalanine	Amino Acid	Alanine and Aspartate Metabolism	1585	LC/MS Neg	1110	861	130.051	88064	97-69-8	C02847	HMDB00766	1.1519	0.8912	0.8738	1.1222	1.0906	1.3478	1.3297	1.3068
N-acetylarginine	Amino Acid	Urea cycle; Arginine and Proline Metabolism	33953	LC/MS Pos Early	100001266	2245	217.13	67427	155-84-0	C02562	HMDB04620	1.3481	1.126	0.825	1.4495	0.8216	0.7348	0.8185	1.054
N-acetylaspartate (NAA)	Amino Acid	Alanine and Aspartate Metabolism	22185	LC/MS Pos Early	100000787	880	176.055	65065	997-55-7;997-55-7	C01042	HMDB00812	1.3445	0.9531	0.7985	1.5851	1.2006	1.0685	1.3893	0.6522
N-acetylcarnosine	Amino Acid	Histidine Metabolism	43488	LC/MS Pos Early	100004046	2141	269.124	9903482	56353-15-2		HMDB12881	1.8456	1.6521	1.9045	1.8471	1.0463	0.8511	1.6036	1.8506
N-acetylglucosamine/N-acetylgalactosamine	Carbohydrate	Aminosugar Metabolism	46539	LC/MS Pos Early	100006435	715	222.097					1.1257	0.8544	0.1518	0.1518	0.1518	0.8701	0.1518	0.1518
N-acetylglutamate	Amino Acid	Glutamate Metabolism	15720	LC/MS Pos Early	100000282	1050	190.071	70914	5817-08-03	C00624	HMDB01138	1.5166	1.0939	0.8417	1.2483	0.9938	1.01	0.932	1.4944
N-acetylglutamine	Amino Acid	Glutamate Metabolism	33943	LC/MS Pos Early	100001253	845	189.087	182230	2490-97-3	C02716	HMDB06029	4.8677	1.7404	1	2.3479	0.9888	1.0122	1.1263	1.1574
N-acetylleucine	Amino Acid	Leucine, Isoleucine and Valine Metabolism	1587	LC/MS Neg	1082	2400	172.098	70912	1188-21-2	C02710	HMDB11756	1	1.0743	0.8959	1.5007	0.9452	1.0529	1	1.5652
N-acetylmethionine	Amino Acid	Methionine, Cysteine, SAM and Taurine Metabolism	1589	LC/MS Neg	1083	1787	190.054	448580	65-82-7	C02712	HMDB11745	1.367	0.8831	0.8662	1.2292	1.3178	1.1753	1.1863	1.1828
N-acetylmethionine sulfoxide	Amino Acid	Methionine, Cysteine, SAM and Taurine Metabolism	45428	LC/MS Pos Early	100005463	880	208.064	193368	108646-71-5			1.2171	0.987	0.7811	0.9813	1.6363	0.8784	1.3121	1.0187
N-acetylneuraminate	Carbohydrate	Aminosugar Metabolism	32377	LC/MS Pos Early	1162	660	310.113	439197	131-48-6	C00270	HMDB00230	1.0126	0.9295	0.8973	0.8108	0.8744	0.693	1.168	0.7268
N-acetylserine	Amino Acid	Glycine, Serine and Threonine Metabolism	37076	LC/MS Pos Early	100001851	800	148.06	65249	97-14-3		HMDB02931	1.3571	0.9668	0.9135	0.5328	1.0057	1.322	1.9198	1.1391
N-acetyltaurine	Amino Acid	Methionine, Cysteine, SAM and Taurine Metabolism	48187	LC/MS Neg	100005466	800	166.018	159864				1.3069	1.3934	1.8274	1.4079	0.7024	1.1145	1.6162	2.1439
N-acetylthreonine	Amino Acid	Glycine, Serine and Threonine Metabolism	33939	LC/MS Neg	100001274	821.6	160.061	152204	17093-74-2		HMDB62557	1.2457	0.6777	0.8709	1.0011	1.2133	1.5626	1.7578	1.4608
N-delta-acetylornithine	Amino Acid	Urea cycle; Arginine and Proline Metabolism	43249	LC/MS Neg	100004523	858	173.093	9920500				0.9005	0.5464	0.4952	0.8095	0.0402	0.0402	0.0402	0.0402
N-formylmethionine	Amino Acid	Methionine, Cysteine, SAM and Taurine Metabolism	2829	LC/MS Neg	194	1543.8	176.039	439750	4289-98-9	C03145	HMDB01015	2.1842	0.9962	1	1.6041	1.4574	1.0319	1.1792	1.5135
N-glycolylneuraminate	Carbohydrate	Aminosugar Metabolism	37123	LC/MS Pos Early	100001491	636	326.108	123802	1113-83-3	C03410	HMDB00833	0.8933	0.9384	0.975	0.8431	0.9232	0.4482	0.9405	0.5601
N-palmitoyl-sphingosine (d18:1/16:0)	Lipid	Ceramides	44877	LC/MS Pos Late	1518	2893	538.519	5283564	24696-26-2		HMDB04949	0.7094	0.6536	0.7799	0.5176	0.8732	0.8367	0.894	0.9565
N-palmitoyltaurine	Lipid	Endocannabinoid	39835	LC/MS Neg	100003239	5560	362.237		83982-06-3			0.6766	0.2738	0.2738	0.7775	1.0341	0.9053	0.4854	1.0336
N-stearoyl-sphingosine (d18:1/18:0)*	Lipid	Ceramides	54979	LC/MS Pos Late	1547	3392	566.551	5283565	104404-17-3		HMDB04950	0.9354	0.8191	0.7786	0.6862	1.1598	0.8185	0.7661	1.2526
N-stearoyltaurine	Lipid	Endocannabinoid	39730	LC/MS Neg	100003240	5782	390.268	168274	63155-80-6			1.0778	0.2583	0.2583	0.725	0.9662	1.012	0.9442	0.8146
N1-Methyl-2-pyridone-5-carboxamide	Cofactors and Vitamins	Nicotinate and Nicotinamide Metabolism	40469	LC/MS Neg	100001468	1668	151.051	69698	701-44-0	C05842	HMDB04193	1.1688	1.1183	1.183	1.6395	0.9019	1.1701	0.8651	1.5503
N6,N6,N6-trimethyllysine	Amino Acid	Lysine Metabolism	1498	LC/MS Pos Early	189	2825	189.16	440120	23284-33-5	C03793	HMDB01325	1.5403	0.763	0.5861	0.9436	1.0108	0.9839	1.187	1.0786
N6-carboxymethyllysine	Carbohydrate	Advanced Glycation End-product	36713	LC/MS Pos Early	100001768	2500	205.118	123800	5746-04-03			1.5567	1.1237	1.3255	1.0939	2.1517	0.3614	0.9562	1.8624
N6-methyllysine	Amino Acid	Lysine Metabolism	62860	LC/MS Pos Early	100003415	2831	161.129	164795	1188-07-4	C02728	HMDB02038	1.8139	1.1178	1.1582	1.7054	0.6272	0.2827	0.4991	0.5385
N6-succinyladenosine	Nucleotide	Purine Metabolism, Adenine containing	48130	LC/MS Neg	100001664	940	382.1	165243	4542-23-8		HMDB00912	0.473	0.5428	0.473	0.473	0.473	0.473	0.473	0.473
nicotinamide	Cofactors and Vitamins	Nicotinate and Nicotinamide Metabolism	594	LC/MS Pos Early	432	1942	123.055	936	98-92-0	C00153	HMDB01406	1.3522	1.1654	0.8581	1.1394	1.0667	0.9123	0.9189	0.9936
NAD+	Cofactors and Vitamins	Nicotinate and Nicotinamide Metabolism	5278	LC/MS Neg	1310	1434	662.102	5893	53-84-9	C00003	HMDB00902	0.7372	0.4329	0.4329	1.0314	1.0278	0.8432	0.4329	0.6551
nicotinamide N-oxide	Cofactors and Vitamins	Nicotinate and Nicotinamide Metabolism	39582	LC/MS Pos Early	100002763	877	139.05	72661	1986-81-8		HMDB02730	1.173	1.2922	0.7419	0.7032	1.2912	0.4929	0.7457	0.9896
nisinate (24:6n3)	Lipid	Long Chain Polyunsaturated Fatty Acid (n3 and n6)	57810	LC/MS Neg	100015785	5657	355.264	11792612	68378-49-4		HMDB02007	0.8834	0.7819	0.2313	1.3984	1.2083	3.7907	1.1479	0.9883
nonadecanoate (19:0)	Lipid	Long Chain Saturated Fatty Acid	1356	LC/MS Neg	892	6068	297.28	12591	646-30-0	C16535	HMDB00772	1.0695	0.7744	0.5003	1.2652	0.823	1.0766	0.663	0.7896
octanoylcarnitine (C8)	Lipid	Fatty Acid Metabolism (Acyl Carnitine, Medium Chain)	33936	LC/MS Pos Late	100001247	950	288.217	123701	3671-77-0	C02838	HMDB00791	1.1356	1.0152	0.7246	0.7453	0.2072	0.595	1.3285	1.0195
oleate/vaccenate (18:1)	Lipid	Long Chain Monounsaturated Fatty Acid	52285	LC/MS Neg	100008930	5655	281.249					0.5761	0.8641	0.3452	1.558	1.7789	3.1506	1.2931	1.706
oleoyl ethanolamide	Lipid	Endocannabinoid	38102	LC/MS Neg	1137	6450	324.291	5283454	11-58-0;111-58-0		HMDB02088	0.6002	0.1603	0.1603	1.1003	0.3552	1.0594	0.3339	1.0302
oleoylcarnitine (C18:1)	Lipid	Fatty Acid Metabolism (Acyl Carnitine, Monounsaturated)	35160	LC/MS Pos Late	100001501	1423	426.358	6441392	38677-66-6		HMDB05065	1.554	2.2866	2.4062	1.9893	0.4728	0.9017	1.2148	2.9618
ornithine	Amino Acid	Urea cycle; Arginine and Proline Metabolism	1493	LC/MS Pos Early	444	2800	133.097	6262	3184-13-2	C00077	HMDB03374	1.2747	0.7702	0.5694	0.8015	1.0371	0.9741	0.938	0.7503
p-cresol glucuronide*	Amino Acid	Tyrosine Metabolism	48841	LC/MS Neg	100006191	2420	283.082	154035	17680-99-8		HMDB11686	3.1443	0.8393	0.3559	1.266	0.4383	0.3559	0.3559	1.1721
p-cresol sulfate	Xenobiotics	Benzoate Metabolism	36103	LC/MS Neg	100001315	2890	187.007	4615423	3233-57-7		HMDB11635	1.4565	1.2371	1	1.2582	0.7527	1.4712	2.1899	2.6724
palmitate (16:0)	Lipid	Long Chain Saturated Fatty Acid	1336	LC/MS Neg	424	5618	255.233	985	57-10-3	C00249	HMDB00220	0.9747	0.7522	0.5618	1.3016	1.1876	1.6459	1	1.1913
palmitoleate (16:1n7)	Lipid	Long Chain Monounsaturated Fatty Acid	33447	LC/MS Neg	452	5475	253.217	445638	373-49-9	C08362	HMDB03229	0.6579	1.5461	1	2.2413	2.1602	2.6091	1.2991	1.8314
palmitoleoylcarnitine (C16:1)*	Lipid	Fatty Acid Metabolism (Acyl Carnitine, Monounsaturated)	53223	LC/MS Pos Late	100009406	1357	398.327	71464547				1.6556	2.7185	2.8801	2.112	0.4311	1.1153	1.442	3.0605
palmitoyl dihydrosphingomyelin (d18:0/16:0)*	Lipid	Dihydrosphingomyelins	52434	LC/MS Pos Late	100008954	2290	705.591	9939965				1.0893	1.0105	1	1.0544	1.0992	0.9114	0.984	0.9049
palmitoyl ethanolamide	Lipid	Endocannabinoid	38165	LC/MS Neg	1489	6300	298.275	4671	544-31-0	C16512	HMDB02100	0.5385	0.2517	0.1154	1.1235	0.7237	2.554	1.2165	3.7415
palmitoyl sphingomyelin (d18:1/16:0)	Lipid	Sphingomyelins	37506	LC/MS Pos Late	100002107	2168	703.575	9939941	6254-89-3			1.0976	1.0869	0.9727	1.1284	1.1143	1.0324	1	0.9622
palmitoyl-docosahexaenoyl-glycerol (16:0/22:6) [2]*	Lipid	Diacylglycerol	57374	LC/MS Pos Late	100015619	2830	658.54					0.2722	1.0695	2.1414	1.1593	0.5531	0.719	1.2863	0.2722
palmitoylcarnitine (C16)	Lipid	Fatty Acid Metabolism (Acyl Carnitine, Long Chain Saturated)	44681	LC/MS Pos Late	100000776	1425	400.342	461	6865-14-1	C02990	HMDB00222	2.7104	3.0792	3.1549	3.1211	0.3811	1.1066	1.2293	1.6072
pantetheine	Cofactors and Vitamins	Pantothenate and CoA Metabolism	57555	LC/MS Neg	100001495	2765	277.123	439322	496-65-1	C00831		1.1568	1.059	0.7278	1.001	1.047	1.855	1.1377	1.0499
pantothenate (Vitamin B5)	Cofactors and Vitamins	Pantothenate and CoA Metabolism	1508	LC/MS Neg	1024	1498.7	218.103	6613	137-08-6	C00864	HMDB00210	0.9604	0.745	0.7615	1.0693	1.5909	1.1048	0.7568	1.3775
pentadecanoylcarnitine (C15)*	Lipid	Fatty Acid Metabolism (Acyl Carnitine, Long Chain Saturated)	57522	LC/MS Pos Late	100015842	1362	386.327					1.6784	3.4636	4.9413	2.1331	0.3632	0.6426	1.2268	0.5534
phenol glucuronide	Amino Acid	Tyrosine Metabolism	52747	LC/MS Neg	100006679	1800	269.067	87235	17685-05-1		HMDB60014	1.6649	0.2245	0.2245	0.6415	0.2245	0.2245	0.2245	0.2245
phenol sulfate	Amino Acid	Tyrosine Metabolism	32553	LC/MS Neg	100001510	2156	172.991	74426	937-34-8	C02180	HMDB60015	7.0124	1.563	2.1852	4.6765	0.2466	0.3638	0.2586	1.1236
phenylacetylglycine	Peptide	Acetylated Peptides	33945	LC/MS Neg	100001275	2375	192.067	68144	500-98-1	C05598	HMDB00821	4.706	1	1.419	1.9442	0.3538	0.3347	0.4671	0.7434
phenylalanine	Amino Acid	Phenylalanine Metabolism	64	LC/MS Pos Early	460	2878	166.086	6140	63-91-2	C00079	HMDB00159	0.9868	0.8933	0.799	0.7501	1.1287	0.8453	1	1.0131
phenylalanylalanine	Peptide	Dipeptide	41374	LC/MS Neg	100003589	2745	235.109	5488196	3918-87-4			1.5774	1.2329	1.0653	1.9615	1.5279	1.1453	0.933	1.1163
phenylalanylglycine	Peptide	Dipeptide	41370	LC/MS Pos Early	100003588	2898	223.108	98207	721-90-4		HMDB28995	1.1937	1.3383	0.2989	1.0688	1.1197	0.6627	0.2989	1.0019
phosphate	Energy	Oxidative Phosphorylation	42109	LC/MS Neg	461	608	96.9696	1061	7664-38-2	C00009	HMDB01429	1.0074	0.884	0.9074	1.0339	1.082	1.1169	1	1.0668
phosphoenolpyruvate (PEP)	Carbohydrate	Glycolysis, Gluconeogenesis, and Pyruvate Metabolism	597	LC/MS Neg	463	587.3	166.975	1005	10526-80-4	C00074	HMDB00263	0.6825	1.9139	1.6265	3.0008	0.6647	0.6763	0.514	0.6471
phosphoethanolamine (PE)	Lipid	Phospholipid Metabolism	1600	LC/MS Neg	1026	638	140.012	1015	1071-23-4	C00346	HMDB00224	0.8403	0.8106	0.8227	0.8509	1.0029	1.0596	1.066	0.9971
phosphopantetheine	Cofactors and Vitamins	Pantothenate and CoA Metabolism	15504	LC/MS Neg	100000328	1597	357.089	987	NA	C01134	HMDB01416	0.886	0.6699	0.4435	1.0043	1.1613	1.3603	0.8379	0.7385
pipecolate	Amino Acid	Lysine Metabolism	1444	LC/MS Neg	1025	1050	128.072	849	4043-87-2	C00408	HMDB00070	0.9583	0.8731	0.3894	1.311	0.7154	0.3894	0.3894	0.6203
proline	Amino Acid	Urea cycle; Arginine and Proline Metabolism	1898	LC/MS Neg	480	778	114.056	145742	147-85-3	C00148	HMDB00162	0.8647	0.5915	0.6791	0.6285	1.2245	2.3868	1.982	1.173
prolylglycine	Peptide	Dipeptide	40703	LC/MS Pos Early	100003674	2136	173.092	6426709	2578-57-6		HMDB11178	1.065	0.7951	0.5154	0.9728	1.049	0.7547	0.8463	0.8644
propionylcarnitine (C3)	Lipid	Fatty Acid Metabolism (also BCAA Metabolism)	32452	LC/MS Pos Early	100001162	2590	218.139	107738	17298-37-2	C03017	HMDB00824	1.0169	0.5957	0.631	0.7174	0.9831	0.2648	0.8136	0.6553
pseudouridine	Nucleotide	Pyrimidine Metabolism, Uracil containing	33442	LC/MS Neg	821	1100	243.062	15047	1445-07-4	C02067	HMDB00767	1.3559	1	1.1518	1.5699	0.9426	1.0645	0.9697	1.1
pyridoxal	Cofactors and Vitamins	Vitamin B6 Metabolism	1651	LC/MS Pos Early	491	2343	168.065	1050	65-22-5	C00250	HMDB01545	1.0405	1.1061	0.6341	0.5904	0.974	0.5209	0.4582	0.518
pyridoxal phosphate	Cofactors and Vitamins	Vitamin B6 Metabolism	5331	LC/MS Neg	492	943	246.017	1051	41468-25-1	C00018	HMDB01491	0.556	0.8622	0.4958	0.7353	1.3149	1.0345	0.6313	0.6097
pyridoxamine phosphate	Cofactors and Vitamins	Vitamin B6 Metabolism	3138	LC/MS Pos Early	493	1932	249.064	1053	529-96-4	C00647	HMDB01555	0.9208	1.2206	0.8451	0.992	1.1716	0.8298	0.6865	0.6066
pyridoxate	Cofactors and Vitamins	Vitamin B6 Metabolism	31555	LC/MS Neg	100001121	2185	182.046	6723	82-82-6	C00847	HMDB00017	1.8543	1.0506	0.5196	1.3242	0.5704	0.5196	0.5196	0.5196
pyroglutamine*	Amino Acid	Glutamate Metabolism	46225	LC/MS Pos Early	100001540	1900	129.066		2353-44-8			1.0049	1.0385	0.7563	0.8219	0.9563	0.7277	1.0017	0.7496
pyruvate	Carbohydrate	Glycolysis, Gluconeogenesis, and Pyruvate Metabolism	42582	LC/MS Neg	823	732.4	87.0088	1060	127-17-3	C00022	HMDB00243	3.4319	2.5066	1.6311	4.4798	0.5601	1.5373	1.3984	5.4804
S-(1,2-dicarboxyethyl)glutathione	Amino Acid	Glutathione Metabolism	63009	LC/MS Neg	100020967	543	422.087	9802383	1115-52-2			1.019	0.6258	0.1658	0.7602	0.4635	0.7764	0.1658	0.1658
S-adenosylhomocysteine (SAH)	Amino Acid	Methionine, Cysteine, SAM and Taurine Metabolism	42382	LC/MS Neg	197	1832.4	383.114	439155	979-92-0	C00021	HMDB00939	0.938	0.9031	0.8094	1.0725	1.0662	0.9055	0.8355	0.7209
S-adenosylmethionine (SAM)	Amino Acid	Methionine, Cysteine, SAM and Taurine Metabolism	15915	LC/MS Neg	1263	1370	134.047	34756	24346-00-7;86867-01-8;86867-0108	C00019	HMDB01185	0.9375	0.8232	0.6697	1.2979	1.0233	1.0023	0.6964	0.4765
S-methylcysteine	Amino Acid	Methionine, Cysteine, SAM and Taurine Metabolism	39592	LC/MS Pos Early	100002749	1955	119.016	24417	1187-84-4		HMDB02108	1.1438	0.5669	0.3754	0.6432	0.5475	0.8186	0.6515	0.5211
S-methylmethionine	Amino Acid	Methionine, Cysteine, SAM and Taurine Metabolism	38127	LC/MS Pos Early	100002183	2555	164.074	458	3493-12-07	C05319	HMDB38670	0.6465	0.3564	0.145	0.3376	1.1957	0.145	0.403	0.6971
S-nitrosoglutathione (GSNO)	Amino Acid	Glutathione Metabolism	47127	LC/MS Pos Early	100004662	2460	337.081	3514	57564-91-7		HMDB04645	1.3872	0.413	0.9557	1.8147	0.9375	1.2821	2.5137	1.4007
saccharopine	Amino Acid	Lysine Metabolism	1495	LC/MS Pos Early	392	2530	277.139	160556	997-68-2	C00449	HMDB00279	1	1	1	1	1	1	1	1
sedoheptulose-7-phosphate	Carbohydrate	Pentose Phosphate Pathway	35649	LC/MS Neg	100001628	599.6	289.033	616	2646-35-7	C05382	HMDB01068	0.6591	0.8342	0.8489	0.6245	1.0772	1.0168	1.0364	1.0263
serine	Amino Acid	Glycine, Serine and Threonine Metabolism	1648	LC/MS Pos Early	503	1239	106.05	5951	56-45-1	C00065	HMDB00187	1.3376	0.8574	0.6191	0.7644	1.448	2.2731	2.1593	1.3642
serotonin	Amino Acid	Tryptophan Metabolism	2342	LC/MS Pos Early	504	2550	177.102	5202	153-98-0	C00780	HMDB00259	0.9529	0.936	1.0563	0.7411	0.7663	0.8155	1.0486	0.4616
spermidine	Amino Acid	Polyamine Metabolism	485	LC/MS Pos Late	50	700	146.165	1102	124-20-9	C00315	HMDB01257	2.5053	1.8512	1.1864	2.7021	0.9275	0.5261	1	0.9414
spermine	Amino Acid	Polyamine Metabolism	603	LC/MS Pos Late	507	758	203.223	1103	71-44-3	C00750	HMDB01256	0.9143	1.0216	0.9181	1.1774	0.4804	0.3293	1.3838	0.2757
sphinganine	Lipid	Sphingolipid Synthesis	17769	LC/MS Pos Late	313	1413	302.305	3126	3102-56-5	C00836	HMDB00269	0.9691	1.2638	0.8664	0.8373	1.0237	0.9483	0.6152	0.7099
sphingomyelin (d17:1/16:0, d18:1/15:0, d16:1/17:0)*	Lipid	Sphingomyelins	52433	LC/MS Pos Late	100006314	2082	689.559		121999-58-4			0.9879	0.8533	0.8356	1.0775	0.9497	0.9945	0.9529	0.775
sphingomyelin (d18:0/18:0, d19:0/17:0)*	Lipid	Dihydrosphingomyelins	57473	LC/MS Pos Late	100009027	2500	733.622				HMDB12087	1.0022	0.7102	0.7253	1.0846	0.9701	1.9825	1.3207	0.9715
sphingomyelin (d18:0/20:0, d16:0/22:0)*	Lipid	Dihydrosphingomyelins	57476	LC/MS Pos Late	100015786	2850	761.653					0.9624	0.4172	0.678	1.3196	1.0685	1.0269	0.7531	1.1159
sphingomyelin (d18:1/14:0, d16:1/16:0)*	Lipid	Sphingomyelins	42463	LC/MS Pos Late	100004328	1998	675.544	11433862			HMDB12097	1.0131	0.9305	0.905	1.1244	1.0059	1.0007	0.9967	0.7931
sphingomyelin (d18:1/17:0, d17:1/18:0, d19:1/16:0)	Lipid	Sphingomyelins	52615	LC/MS Pos Late	100008920	2350	717.591		121999-64-2			1.1846	0.9942	1.122	1.2469	1.1022	1.0856	1	0.8807
sphingomyelin (d18:1/18:1, d18:2/18:0)	Lipid	Sphingomyelins	37529	LC/MS Pos Late	100002106	2167	729.591	6443882	108392-10-5		HMDB12101	0.9845	0.9689	1	1.0148	1.1514	1.4582	1.4875	1.2326
sphingomyelin (d18:1/19:0, d19:1/18:0)*	Lipid	Sphingomyelins	57475	LC/MS Pos Late	100015787	2550	745.622					1.2151	1.0471	1.2258	1.2753	0.4791	0.4526	0.6131	0.4431
sphingomyelin (d18:1/20:0, d16:1/22:0)*	Lipid	Sphingomyelins	48490	LC/MS Pos Late	100006290	2800	759.638				HMDB12102	1.1933	0.834	0.8558	1.122	0.9942	1.078	0.9817	1.035
sphingomyelin (d18:1/20:1, d18:2/20:0)*	Lipid	Sphingomyelins	48491	LC/MS Pos Late	100006292	2450	757.622		222403-67-0			1.3706	0.4193	0.844	1.478	1.2747	1.055	0.9958	1.2788
sphingomyelin (d18:1/21:0, d17:1/22:0, d16:1/23:0)*	Lipid	Sphingomyelins	52495	LC/MS Pos Late	100009025	3000	773.653					0.9014	0.8977	0.9268	1.0296	0.991	1.1084	1.0591	0.6798
sphingomyelin (d18:1/22:1, d18:2/22:0, d16:1/24:1)*	Lipid	Sphingomyelins	48493	LC/MS Pos Late	100006295	2775	785.653				HMDB12104	1.0047	0.8759	0.7881	1.1108	1.1643	1.1387	0.9891	1.0551
sphingomyelin (d18:1/24:1, d18:2/24:0)*	Lipid	Sphingomyelins	47153	LC/MS Pos Late	100005986	3200	813.684		94359-13-4		HMDB12107	0.995	0.9448	0.9098	1.2087	1.0703	1.0665	0.887	0.9825
sphingomyelin (d18:2/16:0, d18:1/16:1)*	Lipid	Sphingomyelins	42459	LC/MS Pos Late	100004329	2002	701.559					1.091	1.0003	0.9624	1.1149	1.047	1.0229	0.9878	1.0398
sphingomyelin (d18:2/23:0, d18:1/23:1, d17:1/24:1)*	Lipid	Sphingomyelins	52435	LC/MS Pos Late	100008956	3000	799.669					0.8443	0.9476	0.8931	1.0827	1.0257	0.9204	0.982	0.7318
sphingomyelin (d18:2/24:1, d18:1/24:2)*	Lipid	Sphingomyelins	52437	LC/MS Pos Late	100008957	2750	811.669					0.8933	0.8902	0.7526	1.0248	0.8364	0.9872	0.7197	0.755
sphingosine	Lipid	Sphingosines	17747	LC/MS Pos Late	297	1393	300.29	5353955	123-78-4	C00319	HMDB00252	0.8804	0.8091	0.8669	0.8811	1.0495	0.9068	0.959	0.9683
stachydrine	Xenobiotics	Food Component/Plant	34384	LC/MS Neg	100001296	822	204.088	115244	4136-37-2	C10172	HMDB04827	0.6477	0.3091	0.3898	0.7218	0.3091	0.3091	0.3091	0.3091
stearate (18:0)	Lipid	Long Chain Saturated Fatty Acid	1358	LC/MS Neg	439	5872	283.264	5281	57-11-4	C01530	HMDB00827	0.9078	0.7186	0.7138	1.115	1.1547	1.161	0.9474	1.0091
stearoyl ethanolamide	Lipid	Endocannabinoid	38625	LC/MS Pos Late	100002254	1787	328.321	27902	111-57-9		HMDB13078	1.0859	1.0441	1	1.0347	0.9313	0.9964	1.1947	1.1964
stearoyl sphingomyelin (d18:1/18:0)	Lipid	Sphingomyelins	19503	LC/MS Pos Late	1538	2450	731.606	6453725	85187-10-6;85187-10-6	C00550	HMDB01348	1.1742	1.0402	1.0391	1.1229	0.9719	1.0734	1.065	1.049
stearoylcarnitine (C18)	Lipid	Fatty Acid Metabolism (Acyl Carnitine, Long Chain Saturated)	34409	LC/MS Pos Late	100001391	1485	428.373	6426855	18822-91-8		HMDB00848	2.5521	2.9177	2.2072	4.6892	0.5622	0.8226	1.2101	0.983
succinylcarnitine (C4-DC)	Energy	TCA Cycle	37058	LC/MS Pos Early	100001948	2291	262.128	71464481	256928-74-2		HMDB61717	0.8427	0.8291	0.5621	0.7511	1.2565	0.7564	0.8255	0.8382
taurine	Amino Acid	Methionine, Cysteine, SAM and Taurine Metabolism	2125	LC/MS Pos Early	512	660	126.022	1123	107-35-7	C00245	HMDB00251	1.1692	1.0111	0.8972	1.0069	0.9935	0.8536	1.053	0.8388
taurocholate	Lipid	Primary Bile Acid Metabolism	18497	LC/MS Neg	1648	5150	514.284	6675	145-42-6	C05122	HMDB00036	0.0869	0.0869	0.0869	1.702	0.0869	0.0869	0.0869	0.0869
taurocyamine	Amino Acid	Methionine, Cysteine, SAM and Taurine Metabolism	35117	LC/MS Pos Early	100001418	710	168.044	68340	543-18-0	C01959	HMDB03584	0.6424	0.7746	0.5449	0.7193	0.9986	0.9478	0.891	0.646
threonine	Amino Acid	Glycine, Serine and Threonine Metabolism	1284	LC/MS Pos Early	564	1514	120.066	6288	72-19-5	C00188	HMDB00167	1.0937	0.8494	0.6916	0.8294	1.8762	2.512	2.4586	1.5669
thymidine	Nucleotide	Pyrimidine Metabolism, Thymine containing	2183	LC/MS Neg	872	1963.7	241.083	5789	50-89-5	C00214	HMDB00273	1.455	1.022	1.1415	1.2811	1.112	1.0701	1.0358	1.39
TMP	Nucleotide	Pyrimidine Metabolism, Thymine containing	12023	LC/MS Neg	1248	883	321.049	9700	33430-62-5	C00364	HMDB01227	1.2263	0.7218	0.5329	1.0531	0.9998	1.4629	1	1.276
hydroxyproline	Amino Acid	Urea cycle; Arginine and Proline Metabolism	32306	LC/MS Pos Early	1001	1064	132.065	5810	51-35-4	C01157	HMDB00725	2.5884	1.0423	1.0739	1.1487	0.9278	1.147	1.4297	0.9676
trans-urocanate	Amino Acid	Histidine Metabolism	607	LC/MS Pos Early	537	2285	139.05	736715	104-98-3	C00785	HMDB00301	2.2483	0.6999	1.0471	1.9097	0.3773	0.5203	0.4011	0.4373
tricosanoyl sphingomyelin (d18:1/23:0)*	Lipid	Sphingomyelins	52436	LC/MS Pos Late	100008955	3350	801.684				HMDB12105	0.8516	1.0389	0.9181	1.0011	0.8638	0.9386	0.7176	0.6539
trimethylamine N-oxide	Lipid	Phospholipid Metabolism	40406	LC/MS Pos Early	100003397	2100	76.0757	1145	1184-78-7	C01104	HMDB00925	1.8297	1.0688	1.7509	1.5615	0.322	0.1665	0.5864	0.2722
tryptophan	Amino Acid	Tryptophan Metabolism	54	LC/MS Pos Early	565	2986	205.097	6305	73-22-3	C00078	HMDB00929	1.1395	0.8319	0.6676	0.783	1.292	0.6791	0.7934	0.9694
tyrosine	Amino Acid	Tyrosine Metabolism	1299	LC/MS Pos Early	815	2430	182.081	6057	60-18-4	C00082	HMDB00158	1.1839	0.9603	0.6825	0.8675	1.3073	0.8302	1	1.1815
UDP-glucose/UDP-galactose	Carbohydrate	Nucleotide Sugar	38670	LC/MS Neg	100002997	645	565.05					1.0187	0.8843	0.7418	1.0061	0.586	2.0643	0.8192	0.9268
UDP-glucuronate	Carbohydrate	Nucleotide Sugar	2763	LC/MS Neg	1097	588	579.027	17473	28053-08-9;63700-19-6	C00167	HMDB00935	0.5859	0.4379	0.3672	0.4849	1.0457	1.0806	0.8699	0.5676
uracil	Nucleotide	Pyrimidine Metabolism, Uracil containing	605	LC/MS Neg	825	1086	111.02	1174	66-22-8	C00106	HMDB00300	1.2458	1.292	1.0041	2.3908	0.3861	0.8671	0.5134	0.6445
urate	Nucleotide	Purine Metabolism, (Hypo)Xanthine/Inosine containing	1604	LC/MS Pos Early	1134	776	169.036	1175	69-93-2;120K5305	C00366	HMDB00289	1.7114	1.2331	0.9106	1.4084	1.0044	0.9626	1	0.7127
urea	Amino Acid	Urea cycle; Arginine and Proline Metabolism	1670	LC/MS Pos Early	533	700	121.072	1176	57-13-6	C00086	HMDB00294	1.2449	1.2082	0.8913	1.3723	0.94	1.0807	0.9678	0.9632
uridine	Nucleotide	Pyrimidine Metabolism, Uracil containing	606	LC/MS Neg	535	1457.6	243.062	6029	58-96-8	C00299	HMDB00296	0.9663	0.7767	0.867	0.8834	0.9841	0.9609	0.9609	0.8909
UMP	Nucleotide	Pyrimidine Metabolism, Uracil containing	2856	LC/MS Pos Early	869	590	325.043	6030	3387-36-8	C00105	HMDB00288	1.0816	0.8313	0.7842	0.9537	0.9048	0.9046	1.02	0.8176
valine	Amino Acid	Leucine, Isoleucine and Valine Metabolism	1649	LC/MS Pos Early	566	2479	118.086	6287	72-18-4	C00183	HMDB00883	0.9903	0.7777	0.6388	0.7875	1.312	1.2116	1.2209	1.0676
valylglutamine	Peptide	Dipeptide	42079	LC/MS Neg	100003640	1484	244.13	5253209	42854-54-6		HMDB29125	2.4244	2.0506	2.0746	3.9468	1.3329	1.1413	1	0.8817
valylglycine	Peptide	Dipeptide	40475	LC/MS Pos Early	100003641	2444	175.108	136487	686-43-1		HMDB29127	1.1654	1.4235	1	1.0166	1.208	0.9351	0.9437	1.0651
valylleucine	Peptide	Dipeptide	39994	LC/MS Pos Early	100003210	3138	231.17	352039	22906-55-4		HMDB29131	7.301	3.1193	4.6502	11.3451	2.6187	0.2482	0.73	0.9697
xanthine	Nucleotide	Purine Metabolism, (Hypo)Xanthine/Inosine containing	3147	LC/MS Pos Early	1004	1032	153.041	1188	69-89-6	C00385	HMDB00292	1.1952	1.0657	0.9115	0.8504	1.2952	0.6245	0.9698	0.8295

## Sheet: Table_S4
					SAMPLE ID	C57BL6N_21months	C57BL6N_21months	C57BL6N_21months	C57BL6N_21months	C57BL6N_21months	C57BL6N_2months	C57BL6N_2months	C57BL6N_2months	C57BL6N_2months	C57BL6N_2months
BIOCHEMICAL	MEAN DECREASE ACCURACY	HMDB ID	SUPER PATHWAY	SUB PATHWAY	GROUP	OLD	OLD	OLD	OLD	OLD	YOUNG	YOUNG	YOUNG	YOUNG	YOUNG
hydroxyproline	0.0062667	HMDB00725	Amino Acid	Urea cycle; Arginine and Proline Metabolism		0.3803	0.523	0.3922	0.4531	0.45	1.9832	1.3842	1.4614	1.283	1.6029
dimethylarginine (ADMA + SDMA)	0.0051333	HMDB01539	Amino Acid	Urea cycle; Arginine and Proline Metabolism		0.5554	0.5355	1	0.9563	0.7044	1.7092	1.8486	1.1655	1.3232	1.5809
1-methylhistamine	0.0050667	HMDB00898	Amino Acid	Histidine Metabolism		1.0966	1.1396	1.5339	1.3405	1.098	0.8569	0.8747	0.5628	0.8921	0.9058
1,2-dilinoleoyl-GPE (18:2/18:2)*	0.005	HMDB09093	Lipid	Phosphatidylethanolamine (PE)		2.8414	2.3769	2.564	2.042	2.1111	4.3055	4.6005	4.0196	4.4679	3.0625
tricosanoyl sphingomyelin (d18:1/23:0)*	0.0049333	HMDB12105	Lipid	Sphingomyelins		1.4716	1.4709	1.4889	1.6421	1.4344	1.1719	1.3101	1.1317	1.1491	0.9017
glycine	0.0047333	HMDB00123	Amino Acid	Glycine, Serine and Threonine Metabolism		0.7656	0.5606	0.6555	0.6479	0.5703	1.0498	1.1381	0.8437	0.9839	1.07
1-palmitoyl-2-palmitoleoyl-GPC (16:0/16:1)*	0.0046667	HMDB0007969	Lipid	Phosphatidylcholine (PC)		1.15	1.2223	0.8637	0.9671	1.0713	0.6737	0.7197	0.606	0.7336	0.65
1-(1-enyl-palmitoyl)-2-oleoyl-GPC (P-16:0/18:1)*	0.0046667		Lipid	Plasmalogen		1.1497	1.1119	1.2162	1.0494	1.0841	0.68	0.8134	0.6706	0.6405	0.7455
glycerol 3-phosphate	0.0044667	HMDB00126	Lipid	Glycerolipid Metabolism		1.2566	1.1539	2.0836	2.2374	0.9484	0.4264	0.5724	0.6402	0.7378	0.5094
1-(1-enyl-oleoyl)-GPE (P-18:1)*	0.0043333		Lipid	Lysoplasmalogen		1.7152	1.7302	1.5388	1.7246	1.8563	0.9163	1.1115	1.245	0.9073	0.9875
laurylcarnitine (C12)	0.0041333	HMDB02250	Lipid	Fatty Acid Metabolism (Acyl Carnitine, Medium Chain)		0.2999	0.9605	0.6837	0.2999	0.734	1.9139	1.2381	1	1.1362	1.0409
glycerophosphorylcholine (GPC)	0.0041333	HMDB00086	Lipid	Phospholipid Metabolism		1.0484	1.1411	1.2205	1.5635	1.3043	1.0367	1.0023	1.0063	0.5435	0.8683
N-acetylserine	0.004	HMDB02931	Amino Acid	Glycine, Serine and Threonine Metabolism		1.0823	1.059	1.0593	1.1511	1.0359	0.6038	0.7524	0.6018	0.9692	0.8165
glycerophosphoglycerol	0.004	HMDB0240316	Lipid	Glycerolipid Metabolism		0.9829	1.0218	1.2878	1.1354	0.9566	0.7342	0.848	0.835	0.6958	0.6346
1-oleoyl-2-docosahexaenoyl-GPC (18:1/22:6)*	0.004	HMDB08123	Lipid	Phosphatidylcholine (PC)		1.1317	1.1427	1.4674	1.2487	1.0992	0.6043	0.7537	0.6822	0.6238	0.5339
malonylcarnitine	0.0039333	HMDB02095	Lipid	Fatty Acid Synthesis		1.0024	1.209	2.4558	1.7931	1.4448	0.9976	0.9265	0.981	0.8152	0.7073
1-(1-enyl-palmitoyl)-2-arachidonoyl-GPE (P-16:0/20:4)*	0.0038	HMDB11352	Lipid	Plasmalogen		1.012	1.0463	1.0035	1.0705	1.0566	1.675	1.8345	1.4488	1.7639	1.6935
behenoyl dihydrosphingomyelin (d18:0/22:0)*	0.0036	HMDB12091	Lipid	Dihydrosphingomyelins		1.1077	1.1339	1.0312	0.9976	1.1552	1.7881	1.9873	1.3397	1.5407	1.2472
sphingomyelin (d18:0/20:0, d16:0/22:0)*	0.0033333		Lipid	Dihydrosphingomyelins		1.1163	1.0601	1.2173	1	1.139	1.8917	1.8749	1.3621	1.4597	0.9896
1-(1-enyl-palmitoyl)-2-linoleoyl-GPC (P-16:0/18:2)*	0.0033333	HMDB11211	Lipid	Plasmalogen		0.6394	0.9731	1.7139	1.1837	0.7346	0.473	0.473	0.473	0.473	0.473
N6-succinyladenosine	0.0033333	HMDB00912	Nucleotide	Purine Metabolism, Adenine containing		1.8275	1.3214	1.6163	1.7525	1.4373	0.8977	1.0961	0.577	0.8952	0.8834
ergothioneine	0.0033333	HMDB03045	Xenobiotics	Food Component/Plant		1.5992	1.4815	1.9777	1.3813	1.341	0.9499	1.1779	1.0201	1.2533	0.9484
1-stearoyl-2-arachidonoyl-GPC (18:0/20:4)	0.0031333	HMDB08048	Lipid	Phosphatidylcholine (PC)		1.2798	1.4767	1.6955	1.4836	0.9641	0.8324	0.6033	0.6816	0.603	0.8543
guanosine	0.0031333	HMDB00133	Nucleotide	Purine Metabolism, Guanine containing		1.0087	0.8005	0.9865	1.1112	1.0764	1.4168	1.524	1.2122	1.4723	1.0971
guanidinoacetate	0.003	HMDB00128	Amino Acid	Creatine Metabolism		1.3845	1.5092	1.381	1.4295	1.4491	1.3395	1.3525	1.1411	1.1189	1.0316
lignoceroyl sphingomyelin (d18:1/24:0)	0.003		Lipid	Sphingomyelins		0.7213	0.5761	0.6755	0.7349	0.6332	1.1938	1.233	1	1.1683	0.9192
1-palmitoleoyl-GPC* (16:1)*	0.003	HMDB10383	Lipid	Lysophospholipid		1.4745	1.936	1	1.1721	2.0649	0.6418	0.9833	0.9955	0.7514	0.8042
1-linoleoyl-2-arachidonoyl-GPE (18:2/20:4)*	0.003	HMDB09102	Lipid	Phosphatidylethanolamine (PE)		2.2626	1.5624	0.8554	1.6325	1.6295	4.2343	4.9467	3.4	4.8144	4.2921
arginine	0.0029333	HMDB00517	Amino Acid	Urea cycle; Arginine and Proline Metabolism		0.744	0.6856	0.646	0.8506	0.7506	1.4274	1.4514	1.3176	1.8412	1.3629
N-(ADP-ribosyl)-arginine (1)*	0.0028		Amino Acid	Urea cycle; Arginine and Proline Metabolism		0.3833	0.7952	0.4503	0.8202	0.4664	1.8069	1	1.2949	1.7328	1.3678
leucine	0.0026667	HMDB0000687	Amino Acid	Leucine, Isoleucine and Valine Metabolism		1.3081	3.0118	2.0716	1.4747	2.6679	5.0744	3.9033	3.5938	3.5148	4.5655
linoleoylcarnitine (C18:2)*	0.0026667	HMDB06469	Lipid	Fatty Acid Metabolism (Acyl Carnitine, Polyunsaturated)		0.9204	0.967	1	0.9257	1.0047	0.7785	0.8523	0.5484	0.7816	0.8139
3-hydroxydecanoylcarnitine	0.0026667	HMDB61636	Lipid	Fatty Acid Metabolism (Acyl Carnitine, Hydroxy)		1.2955	1.5879	2.3663	1.8534	1.1261	1.0041	0.5101	0.6485	1.0344	0.6995
3'-AMP	0.0026667	HMDB03540	Nucleotide	Purine Metabolism, Adenine containing		2.2355	1.1432	1.2799	1.8923	1.2665	1.5119	0.8627	0.5713	0.9774	0.6489
glutamate	0.0026	HMDB00148	Amino Acid	Glutamate Metabolism		1.0117	0.827	0.9732	1.2729	0.8238	0.797	0.6551	0.4441	0.73	0.4811
N-acetyl-aspartyl-glutamate (NAAG)	0.0023333	HMDB01067	Amino Acid	Glutamate Metabolism		0.9146	0.7179	1.135	1.0111	0.5834	1.5342	1.3783	1.2535	1.5527	1.3504
N-(ADP-ribosyl)-arginine (2)*	0.0023333		Amino Acid	Urea cycle; Arginine and Proline Metabolism		0.912	1.3657	1.3638	1.1861	1.2078	0.8277	0.7944	0.5705	0.7934	0.8516
anserine	0.0023333	HMDB00194	Amino Acid	Histidine Metabolism		0.4433	0.8363	0.3073	0.7793	0.4721	1.6683	0.9571	1.1135	1.4183	1.325
1-palmitoyl-2-docosahexaenoyl-GPC (16:0/22:6)	0.0023333	HMDB07991	Lipid	Phosphatidylcholine (PC)		1.4429	0.9236	2.1098	1.1465	0.9638	0.7178	0.8091	0.7402	0.8886	0.6613
pseudouridine	0.0023333	HMDB00767	Nucleotide	Pyrimidine Metabolism, Uracil containing		1.0956	1.1511	1.1402	1.0968	1.2561	0.4377	0.5487	0.2655	0.4565	0.5497
benzoate	0.0023333	HMDB01870	Xenobiotics	Benzoate Metabolism		0.9596	0.9855	1.2065	1.0141	1.0966	0.6867	0.7962	0.7975	0.7347	0.7132
spermidine	0.0021333	HMDB01257	Amino Acid	Polyamine Metabolism		0.4406	0.6263	0.5188	0.4779	0.8301	1.4126	1.0411	1.2282	1.0484	1.3286
dehydroascorbate	0.0021333	HMDB01264	Cofactors and Vitamins	Ascorbate and Aldarate Metabolism		1.122	1.1877	1.0346	1.2092	1.0074	0.8328	0.6522	0.7391	0.9247	1.0058
1-stearoyl-2-arachidonoyl-GPE (18:0/20:4)	0.0021333	HMDB09003	Lipid	Phosphatidylethanolamine (PE)		1.0347	0.8441	0.6241	0.9211	1.0044	2.1492	2.5981	1.6415	2.1337	2.0824
1-linoleoyl-2-arachidonoyl-GPC (18:2/20:4n6)*	0.0021333	HMDB08147	Lipid	Phosphatidylcholine (PC)		1.9837	1.9093	1.7224	1.742	1.8714	2.2122	2.929	2.253	2.5345	2.4216
1-(1-enyl-palmitoyl)-2-linoleoyl-GPE (P-16:0/18:2)*	0.0021333	HMDB11343	Lipid	Plasmalogen		1.6374	1.4988	1.5649	1.3212	1.1914	2.06	2.1942	1.9924	1.9653	1.8125
N-acetylcarnosine	0.002	HMDB12881	Amino Acid	Histidine Metabolism		0.9978	0.9957	0.8759	0.9831	0.9708	1.7589	1.9566	1.26	1.468	1.4884
sphingomyelin (d18:0/18:0, d19:0/17:0)*	0.002	HMDB12087	Lipid	Dihydrosphingomyelins		0.9928	1.3587	0.8635	0.835	1.5463	0.4919	0.4896	0.5501	0.4827	0.7686
linoleoyl-docosahexaenoyl-glycerol (18:2/22:6) [2]*	0.002		Lipid	Diacylglycerol		0.7092	1.0545	0.6422	1.8159	0.8426	0.2976	0.3398	0.5143	0.2976	0.3884
glycerophosphoinositol*	0.002	HMDB0011649	Lipid	Phospholipid Metabolism		1.1274	1.5196	2.0537	1.5588	1.3471	0.8093	0.9582	1.042	0.9403	0.835
ceramide (d18:1/17:0, d17:1/18:0)*	0.002		Lipid	Ceramides		1.0206	0.9922	0.9064	1.0007	0.8904	0.6826	0.7883	0.568	0.6884	0.7714
lysine	0.0018	HMDB00182	Amino Acid	Lysine Metabolism		1.118	1.328	1.2267	1.1575	1.2786	1.0058	1.1285	1.0113	0.9555	0.987
pyridoxal	0.0018	HMDB01545	Cofactors and Vitamins	Vitamin B6 Metabolism		0.8266	0.8369	0.6714	0.8138	0.8006	0.9712	1.374	0.8974	0.9697	0.9968
sphingomyelin (d18:1/20:0, d16:1/22:0)*	0.0018	HMDB12102	Lipid	Sphingomyelins		1.745	0.8503	1	1.1883	1.2056	0.4582	1.1774	0.6758	0.4582	0.6356
sphingomyelin (d17:1/16:0, d18:1/15:0, d16:1/17:0)*	0.0018		Lipid	Sphingomyelins		0.5278	0.5089	0.5325	0.6667	0.5625	1.0552	1.5319	1.3251	1.3461	1.6463
1-palmitoyl-2-arachidonoyl-GPE (16:0/20:4)*	0.0016	HMDB05323	Lipid	Phosphatidylethanolamine (PE)		1.0488	1.0702	1.484	1.0847	0.7218	1.0113	0.7028	0.743	0.8255	0.9432
uridine	0.0016	HMDB00296	Nucleotide	Pyrimidine Metabolism, Uracil containing		1.3001	0.9128	0.6318	0.9859	1.004	1.7501	1.7852	1.538	1.9677	1.7229
1-oleoyl-2-linoleoyl-GPE (18:1/18:2)*	0.0015714	HMDB05349	Lipid	Phosphatidylethanolamine (PE)		1.9915	1.7963	1.5091	1.481	1.403	2.3269	2.4271	2.0755	2.3482	1.8708
pyridoxal phosphate	0.0013333	HMDB01491	Cofactors and Vitamins	Vitamin B6 Metabolism		0.5985	0.7871	0.8506	0.8704	0.7154	1.4858	0.8898	0.7137	0.9227	1.2137
4-hydroxybutyrate (GHB)	0.0013333	HMDB00710	Lipid	Fatty Acid, Monohydroxy		1.3129	1.0365	1.0059	1.0379	0.7087	0.794	0.5184	0.4958	0.9704	0.8547
1-stearoyl-2-oleoyl-GPS (18:0/18:1)	0.0013333	HMDB10163	Lipid	Phosphatidylserine (PS)		0.9238	1.1706	1	1.1208	1.3189	0.8552	0.8509	0.2989	0.6977	0.7643
1-palmitoyl-GPE (16:0)	0.0013333	HMDB11503	Lipid	Lysophospholipid		1.2472	1.0083	1.2257	1.3883	1.2077	0.7746	0.962	0.7872	0.7802	1.0076
1-palmitoyl-2-linoleoyl-GPE (16:0/18:2)	0.0013333	HMDB05322	Lipid	Phosphatidylethanolamine (PE)		1.3072	1.4936	1.4048	1.3049	1.511	1.2052	1.3843	1.1906	1.1864	1.0252
1-palmitoyl-2-linoleoyl-GPC (16:0/18:2)	0.0013333	HMDB07973	Lipid	Phosphatidylcholine (PC)		1.5704	1.5957	1	1.4063	1.8217	1.007	1.0295	1.3987	1.0208	0.9021
1-palmitoyl-2-dihomo-linolenoyl-GPC (16:0/20:3n3 or 6)*	0.0013333		Lipid	Phosphatidylcholine (PC)		1.7439	1.5097	1.3484	1.355	1.331	2.023	1.7284	1.844	2.0166	1.583
1-oleoyl-GPC (18:1)	0.0013333	HMDB02815	Lipid	Lysophospholipid		1.3561	1.267	1.1042	1.0935	1.1615	1.7723	1.7423	1.612	2.0102	1.7309
1-oleoyl-2-arachidonoyl-GPE (18:1/20:4)*	0.0013333	HMDB09069	Lipid	Phosphatidylethanolamine (PE)		1.1516	1.0789	0.7791	0.7893	0.8889	1.7801	1.4914	1.4127	1.88	1.8187
1-myristoyl-2-palmitoyl-GPC (14:0/16:0)	0.0013333	HMDB07869	Lipid	Phosphatidylcholine (PC)		1.334	1.4962	1.1569	1.2466	1.7512	0.7189	0.9944	1.2649	0.6828	0.8882
1-(1-enyl-palmitoyl)-2-palmitoleoyl-GPC (P-16:0/16:1)*	0.0013333	HMDB11207	Lipid	Plasmalogen		1.5453	1.2739	0.82	1.1407	1.1462	1.7295	1.9637	1.6883	1.9462	1.6297
valylglutamine	0.0013333	HMDB29125	Peptide	Dipeptide		0.8419	1.0371	0.862	0.9	1.0756	0.7291	0.7752	0.6682	0.7149	0.6192
phenylalanylglycine	0.0013333	HMDB28995	Peptide	Dipeptide		1.1503	1.151	0.9965	1.0873	1.0152	0.48	0.3796	0.3796	0.6692	0.4681
tryptophan	0.001	HMDB00929	Amino Acid	Tryptophan Metabolism		0.8785	0.9356	1.0847	1.0095	0.9519	0.7693	0.8565	0.486	0.6844	0.8588
ornithine	0.001	HMDB03374	Amino Acid	Urea cycle; Arginine and Proline Metabolism		1.0874	1.016	2.5482	1.6768	1.0664	1.1335	0.8699	0.8204	0.7783	0.8549
N-acetylalanine	0.001	HMDB00766	Amino Acid	Alanine and Aspartate Metabolism		0.8603	0.9526	0.9042	0.8093	1.0365	1.0742	1.2464	1.2815	1.069	1.1289
hypotaurine	0.001	HMDB00965	Amino Acid	Methionine, Cysteine, SAM and Taurine Metabolism		1.0969	0.9985	1.4143	1.1013	0.4993	0.8995	0.3582	0.5171	1.0328	0.7503
phosphopantetheine	0.001	HMDB01416	Cofactors and Vitamins	Pantothenate and CoA Metabolism		0.47	0.6603	0.5974	0.6894	0.6787	1.2754	1.3275	1	1.1255	1.2592
succinylcarnitine (C4-DC)	0.001	HMDB61717	Energy	TCA Cycle		1.0014	1.0385	0.998	0.9223	0.6477	0.7961	0.4843	0.6117	0.8541	0.7666
sphingomyelin (d18:1/18:1, d18:2/18:0)	0.001	HMDB12101	Lipid	Sphingomyelins		1.0153	0.5003	0.269	0.269	0.4207	1.0482	1.6407	0.9781	3.6586	1.1504
dihomo-linoleoylcarnitine (C20:2)*	0.001		Lipid	Fatty Acid Metabolism (Acyl Carnitine, Polyunsaturated)		1.259	2.8578	2.7293	2.4711	2.1185	6.1742	4.8551	3.0097	3.2869	3.2561
dihomo-linolenoylcarnitine (C20:3n3 or 6)*	0.001		Lipid	Fatty Acid Metabolism (Acyl Carnitine, Polyunsaturated)		1.225	1.6439	1.1684	1.0326	1.3827	2.6705	2.5339	2.0834	2.4723	2.2597
2-palmitoleoyl-GPC* (16:1)*	0.001	HMDB10383	Lipid	Lysophospholipid		1.5903	1.9227	1	1.5854	1.8257	0.7835	0.9543	0.9662	0.6413	1.035
13-HODE + 9-HODE	0.001		Lipid	Fatty Acid, Monohydroxy		1.8381	2.1422	1.3852	3.1154	1.0637	0.7418	0.4927	0.9274	1.0525	1.032
1-stearoyl-2-linoleoyl-GPE (18:0/18:2)*	0.001	HMDB08994	Lipid	Phosphatidylethanolamine (PE)		1.4943	1.2657	1.029	1.2188	1.2423	2.0422	1.9321	1.5183	1.9778	1.6422
1-palmitoyl-2-oleoyl-GPE (16:0/18:1)	0.001	HMDB05320	Lipid	Phosphatidylethanolamine (PE)		1.4761	1.5035	1.1422	1.3367	1.2288	1.1229	1.1451	0.8841	1.02	0.9477
1-palmitoyl-2-docosahexaenoyl-GPE (16:0/22:6)*	0.001	HMDB05324	Lipid	Phosphatidylethanolamine (PE)		1.2211	1.1789	1.0824	1.2052	1.3138	0.6199	0.6448	0.639	0.7032	0.6386
1-palmitoyl-2-arachidonoyl-GPC (16:0/20:4n6)	0.001	HMDB07982	Lipid	Phosphatidylcholine (PC)		1.2183	0.9654	0.8059	1.0103	1.0639	1.3706	1.3978	1.1689	1.4665	1.3512
1-lignoceroyl-GPC (24:0)	0.001	HMDB10405	Lipid	Lysophospholipid		1.6632	1.1768	1.3831	1.5767	1.1338	0.8597	1.0899	0.8708	1.1597	0.957
threonine	0.0008	HMDB00167	Amino Acid	Glycine, Serine and Threonine Metabolism		1.2021	1.2228	1.821	1.5343	1.0254	0.9171	1.0552	1	0.7717	0.7942
spermine	0.0008	HMDB01256	Amino Acid	Polyamine Metabolism		0.6212	0.7785	0.5968	0.6614	0.6379	0.7945	0.7877	0.5891	0.7465	0.8775
N6-methyllysine	0.0008	HMDB02038	Amino Acid	Lysine Metabolism		0.9495	0.8055	0.4248	0.9644	0.8397	2.065	1.5985	0.5972	1.3016	1.229
argininosuccinate	0.0008	HMDB00052	Amino Acid	Urea cycle; Arginine and Proline Metabolism		1.6081	1.0029	1.3402	1.5432	4.0996	0.8863	0.9272	0.6943	0.2142	0.7969
dihydroxyacetone phosphate (DHAP)	0.0008	HMDB01473	Carbohydrate	Glycolysis, Gluconeogenesis, and Pyruvate Metabolism		0.8382	0.7446	1.5449	1.1989	0.8673	2.9492	2.752	3.5112	3.2959	3.5197
stearoylcarnitine (C18)	0.0008	HMDB00848	Lipid	Fatty Acid Metabolism (Acyl Carnitine, Long Chain Saturated)		1.1212	0.8232	0.7868	1.293	0.568	0.3668	0.2348	0.3245	0.617	0.4443
myristoleate (14:1n5)	0.0008	HMDB02000	Lipid	Long Chain Monounsaturated Fatty Acid		0.8915	1.0305	0.7259	1.1113	0.8948	2.2834	1.6915	1.0452	1.3663	1.7713
margaroylcarnitine (C17)*	0.0008	HMDB06210	Lipid	Fatty Acid Metabolism (Acyl Carnitine, Long Chain Saturated)		1.1307	1.3225	1.2884	1.3565	0.8849	0.915	0.6725	0.6417	0.7256	0.8867
glycosyl-N-stearoyl-sphingosine (d18:1/18:0)	0.0008		Lipid	Hexosylceramides (HCER)		1.356	1.8761	1.5946	1.3158	1.8188	1.0389	1.3802	0.9323	0.881	1.0376
1-palmitoleoyl-2-linoleoyl-GPC (16:1/18:2)*	0.0008	HMDB08006	Lipid	Phosphatidylcholine (PC)		1.084	0.9246	1.6632	1.2343	0.5672	0.8568	0.4786	0.5529	0.8094	0.782
1-(1-enyl-stearoyl)-2-arachidonoyl-GPE (P-18:0/20:4)*	0.0008	HMDB05779	Lipid	Plasmalogen		0.8899	0.5275	1.5894	1.7913	0.5927	1.403	1.4275	2.0997	1.9324	0.9892
1,2-dilinoleoyl-GPC (18:2/18:2)	0.0008	HMDB08138	Lipid	Phosphatidylcholine (PC)		1.6484	1.5126	1.0685	1.2134	1.3232	1.6574	1.7501	1.378	1.8498	1.6459
xanthine	0.0008	HMDB00292	Nucleotide	Purine Metabolism, (Hypo)Xanthine/Inosine containing		1.2945	0.992	0.973	1.2083	1.1438	1.7967	1.5638	1.4038	1.6549	1.5515
inosine	0.0008	HMDB0000195	Nucleotide	Purine Metabolism, (Hypo)Xanthine/Inosine containing		2.5083	2.2735	2.6557	1.8216	2.1581	3.5403	4.1342	3.8554	3.7174	3.582
N,N,N-trimethyl-alanylproline betaine (TMAP)	0.00066667		Amino Acid	Urea cycle; Arginine and Proline Metabolism		1.0029	0.9858	1.1675	1.1364	1.3457	0.8571	1.0598	0.6324	0.7899	0.8389
carnosine	0.00066667	HMDB00033	Amino Acid	Histidine Metabolism		1.0805	1.1703	0.9818	0.9086	1.198	0.789	1.0129	0.4849	0.8208	1.0923
5-(galactosylhydroxy)-L-lysine	0.00033333		Amino Acid	Lysine Metabolism		0.804	0.9416	0.8403	0.9642	1.1097	1.1771	1.3807	0.7833	1.1488	1.2993

## Sheet: Table_S5
					Sample ID	C57BL6J_LFD	C57BL6J_LFD	C57BL6J_LFD	C57BL6J_LFD	C57BL6J_LFD	C57BL6J_HFD	C57BL6J_HFD	C57BL6J_HFD	C57BL6J_HFD	C57BL6J_HFD
BIOCHEMICAL	MEAN DECREASE ACCURACY	HMDB ID	SUPER PATHWAY	SUB PATHWAY	GROUP	LFD	LFD	LFD	LFD	LFD	HFD	HFD	HFD	HFD	HFD
1-(1-enyl-palmitoyl)-2-palmitoleoyl-GPC (P-16:0/16:1)*	0.008	HMDB11207	Lipid	Plasmalogen		1.3427	1.1393	1.2816	1.5843	1.3202	0.5405	0.4865	0.6868	0.632	0.6668
1-palmitoyl-2-stearoyl-GPC (16:0/18:0)	0.0073333	HMDB07970	Lipid	Phosphatidylcholine (PC)		0.9506	0.8398	1.0268	0.9983	1.0233	1.6452	1.3868	2.1226	1.3022	1.3821
1,5-anhydroglucitol (1,5-AG)	0.007	HMDB02712	Carbohydrate	Glycolysis, Gluconeogenesis, and Pyruvate Metabolism		2.9467	2.9567	2.5349	2.6459	2.4144	1.0517	1.4737	0.5493	1.2576	1.3185
heme	0.007	HMDB0003178	Cofactors and Vitamins	Hemoglobin and Porphyrin Metabolism		0.6289	0.44	0.7813	0.7141	0.8364	1.0272	1.144	1.1002	0.9591	0.9292
hexadecatrienoate (16:3n3)	0.0061333		Lipid	Long Chain Polyunsaturated Fatty Acid (n3 and n6)		0.5363	0.4304	0.3324	0.2765	0.3911	1.2273	0.9215	0.5841	1.1251	0.6645
N-stearoyl-sphingosine (d18:1/18:0)*	0.006	HMDB04950	Lipid	Ceramides		0.9838	0.9861	1.0592	1.1393	1.1164	1.5789	1.4306	1.8113	1.6448	1.6848
1-stearoyl-2-docosahexaenoyl-GPC (18:0/22:6)	0.0059333	HMDB08057	Lipid	Phosphatidylcholine (PC)		0.7119	0.5912	0.7309	0.5516	0.7461	1.2121	1.0932	2.1991	1.1496	1.0126
sphingomyelin (d18:2/16:0, d18:1/16:1)*	0.0056667		Lipid	Sphingomyelins		0.8641	0.6613	0.8062	0.8083	0.9858	1.1166	1.1188	1.6717	1.3877	1.4596
sphingomyelin (d18:1/20:0, d16:1/22:0)*	0.0056667	HMDB12102	Lipid	Sphingomyelins		0.9383	0.8663	0.8532	0.7895	0.9968	1.0789	1.0314	1.5103	1.0335	1.3
1-stearoyl-2-oleoyl-GPC (18:0/18:1)	0.0056667	HMDB08038	Lipid	Phosphatidylcholine (PC)		0.989	0.8729	0.8145	0.9007	1.0396	1.3505	1.1729	1.8718	1.3345	1.2787
1-oleoyl-2-arachidonoyl-GPE (18:1/20:4)*	0.0054667	HMDB09069	Lipid	Phosphatidylethanolamine (PE)		1.0318	0.8913	0.9254	1.0607	0.8956	1.1214	1.0914	1.204	1.2483	1.2266
sphingomyelin (d17:1/16:0, d18:1/15:0, d16:1/17:0)*	0.005		Lipid	Sphingomyelins		1.1827	0.6435	0.973	0.8475	1.1106	1.393	1.4785	1.7047	1.2882	1.6398
pyridoxamine phosphate	0.0047333	HMDB01555	Cofactors and Vitamins	Vitamin B6 Metabolism		0.8184	0.7265	0.65	0.6216	0.8275	0.8866	1.1534	1.0763	0.9004	0.8817
1-stearoyl-2-linoleoyl-GPE (18:0/18:2)*	0.0046667	HMDB08994	Lipid	Phosphatidylethanolamine (PE)		0.8112	0.7837	0.5653	0.7886	0.8468	0.9305	0.983	1.0632	1.0868	1.061
1-(1-enyl-stearoyl)-GPE (P-18:0)*	0.0046667		Lipid	Lysoplasmalogen		1.1569	0.8518	0.875	0.9368	1.1694	1.9553	1.6971	2.5574	2.0076	1.8666
3-hydroxypalmitate	0.0046	HMDB10734	Lipid	Fatty Acid, Monohydroxy		0.9983	1.0886	0.9586	0.9191	0.596	1.196	1.1888	1.3434	1.2362	1.1026
3-methyl-2-oxovalerate	0.0043333	HMDB03736	Amino Acid	Leucine, Isoleucine and Valine Metabolism		1.6109	1	0.9082	0.9657	0.9713	0.849	0.2087	0.1172	0.3583	0.579
3-methyl-2-oxobutyrate	0.0043333	HMDB00019	Amino Acid	Leucine, Isoleucine and Valine Metabolism		0.9973	1.5169	1	1.3485	1.0778	0.648	0.7745	0.1805	0.5504	0.5997
1-stearoyl-2-oleoyl-GPE (18:0/18:1)	0.0041333	HMDB08993	Lipid	Phosphatidylethanolamine (PE)		0.9941	0.9262	0.8389	0.8437	0.9771	1.1714	1.0218	1.4096	1.1213	1.3537
sphingomyelin (d18:2/24:1, d18:1/24:2)*	0.004		Lipid	Sphingomyelins		0.7463	0.7431	0.673	0.6898	0.9452	1.1339	1.1866	1.7104	1.2571	1.4562
sphingomyelin (d18:2/23:0, d18:1/23:1, d17:1/24:1)*	0.004		Lipid	Sphingomyelins		0.9161	0.7849	0.7525	0.7178	0.7502	1.1388	1.1003	1.8756	1.2579	1.2486
dimethylarginine (ADMA + SDMA)	0.004	HMDB01539	Amino Acid	Urea cycle; Arginine and Proline Metabolism		2.3888	1.2813	0.847	0.9724	1.5041	0.6975	0.6276	0.3713	0.6382	0.5967
tricosanoyl sphingomyelin (d18:1/23:0)*	0.0037333	HMDB12105	Lipid	Sphingomyelins		0.8366	0.7451	0.7854	0.6613	0.8645	1.0448	0.9371	1.5328	1.0444	1.0316
1-stearoyl-2-oleoyl-GPS (18:0/18:1)	0.0036667	HMDB10163	Lipid	Phosphatidylserine (PS)		1.0558	1.0158	0.9942	0.7642	0.9842	1.0291	1.1087	1.6162	1.1474	1.405
alpha-tocopherol	0.0036667	HMDB01893	Cofactors and Vitamins	Tocopherol Metabolism		1.2857	1.0865	1.2921	1.324	1.2323	1.9643	1.789	2.2447	1.8511	2.0422
1-stearoyl-2-arachidonoyl-GPS (18:0/20:4)	0.0034667	HMDB12383	Lipid	Phosphatidylserine (PS)		0.9774	0.8113	0.8309	0.8681	0.8879	1.4588	1.2413	1.3678	1.3983	1.4127
sphingomyelin (d18:1/17:0, d17:1/18:0, d19:1/16:0)	0.0033333		Lipid	Sphingomyelins		1.146	0.8934	0.974	0.9073	0.848	1.6215	1.352	1.6351	1.2399	1.4395
glycerophosphoinositol*	0.0033333	HMDB11649	Lipid	Phospholipid Metabolism		0.8085	0.6698	0.7592	0.5524	0.7899	0.9543	1.0167	1.1055	1.3789	1.0035
aconitate [cis or trans]	0.0033333		Energy	TCA Cycle		1.0229	0.7906	0.8083	1.1198	0.8833	0.2974	0.2052	0.4278	0.7754	0.6528
1-palmitoleoyl-2-linolenoyl-GPC (16:1/18:3)*	0.0031333	HMDB08008	Lipid	Phosphatidylcholine (PC)		1.0598	0.8696	1.0263	0.8523	0.7934	0.5839	0.5044	0.9091	0.5895	0.5924
ceramide (d18:1/17:0, d17:1/18:0)*	0.003		Lipid	Ceramides		1.3025	0.7417	1.0776	1.1002	1.0613	2.7854	2.1413	2.2073	2.1833	2.6062
1-stearoyl-GPE (18:0)	0.003	HMDB11130	Lipid	Lysophospholipid		0.9502	0.6321	0.5205	0.7809	1.2201	1.7186	1.7183	2.4037	2.206	1.9834
lysine	0.0029333	HMDB00182	Amino Acid	Lysine Metabolism		1.6629	1.7182	1	1.2217	1.7037	0.5092	0.6755	0.5439	0.7688	0.5639
1-methylhistamine	0.0029333	HMDB00898	Amino Acid	Histidine Metabolism		1.0061	0.7662	0.8489	0.8425	0.6669	1.333	1.3847	1	1.3189	0.9967
1-linoleoyl-GPC (18:2)	0.0029333	HMDB10386	Lipid	Lysophospholipid		1.0502	0.6807	0.5032	0.6587	1.1056	1.2053	1.1808	1.7786	1.3174	1.3081
sphingomyelin (d18:1/18:1, d18:2/18:0)	0.0028	HMDB12101	Lipid	Sphingomyelins		1.0914	1.0328	1.0339	0.9044	0.9824	1.2235	1.2054	1.6088	1.3068	1.3948
3-hydroxydecanoylcarnitine	0.0028	HMDB61636	Lipid	Fatty Acid Metabolism (Acyl Carnitine, Hydroxy)		0.9496	0.7928	0.3826	0.9471	1.0066	2.4642	1.9796	3.3966	1.4154	1.9571
succinylcarnitine (C4-DC)	0.0023333	HMDB61717	Energy	TCA Cycle		0.9162	0.7899	0.8225	0.7811	1.2805	1.7967	1.4632	1.732	1.8673	1.3117
nicotinamide N-oxide	0.0023333	HMDB02730	Cofactors and Vitamins	Nicotinate and Nicotinamide Metabolism		0.4178	0.6955	0.4213	0.2186	0.5786	0.896	2.3766	1.3613	1.8808	2.8474
1-palmitoyl-2-docosahexaenoyl-GPE (16:0/22:6)*	0.0023333	HMDB05324	Lipid	Phosphatidylethanolamine (PE)		0.9431	0.8863	1	0.9684	1.0175	1.2019	1.1203	1.3322	1.2719	1.2098
1-(1-enyl-palmitoyl)-2-linoleoyl-GPE (P-16:0/18:2)*	0.0023333	HMDB11343	Lipid	Plasmalogen		1.0306	0.9225	1.016	0.9852	1.0042	0.7701	0.725	0.9186	0.7443	0.883
behenoyl sphingomyelin (d18:1/22:0)*	0.0021333	HMDB12103	Lipid	Sphingomyelins		0.962	0.7906	0.8114	0.7851	0.9604	1.1661	1.0373	1.6841	1.2606	1.2997
spermidine	0.002	HMDB01257	Amino Acid	Polyamine Metabolism		1.2033	0.9589	0.8205	0.7545	1.7713	0.6194	0.2716	0.5758	0.6583	0.6974
palmitoyl sphingomyelin (d18:1/16:0)	0.002	HMDB10169	Lipid	Sphingomyelins		0.8528	0.7607	0.7799	0.7954	0.9035	1.2265	1.0494	1.4376	1.2719	1.2356
N-(ADP-ribosyl)-arginine (1)*	0.002		Amino Acid	Urea cycle; Arginine and Proline Metabolism		2.0849	1.8586	0.4529	1.9044	1.9975	0.6551	0.2504	0.2504	0.8616	0.7009
ceramide (d18:2/24:1, d18:1/24:2)*	0.002		Lipid	Ceramides		0.7146	0.6407	0.6595	0.7273	0.723	1.2337	1.1995	1.6089	1.3054	1.1824
glycine	0.0019048	HMDB00123	Amino Acid	Glycine, Serine and Threonine Metabolism		1.2551	0.8781	1.0246	0.8619	1.0037	1.0395	0.7791	0.4175	0.7532	0.682
3-hydroxydecanoate	0.0018	HMDB02203	Lipid	Fatty Acid, Monohydroxy		0.9563	1	0.5365	0.9289	0.8171	0.9677	1.29	1.1215	1.4713	1.508
1-stearoyl-2-docosahexaenoyl-GPE (18:0/22:6)*	0.0016	HMDB05334	Lipid	Phosphatidylethanolamine (PE)		0.8344	0.8153	0.7776	0.8611	0.8259	0.993	1.0278	1.2039	1.0378	0.954
sphingomyelin (d18:1/19:0, d19:1/18:0)*	0.0013333		Lipid	Sphingomyelins		1.2068	0.9529	1.066	0.7829	0.9061	0.726	0.6059	0.7724	0.6407	0.6961
N6-carboxymethyllysine	0.0013333	HMDB0240347	Carbohydrate	Advanced Glycation End-product		1.8977	1.1727	1.6773	1.2175	1.687	0.8594	1.1099	1	1.0692	1.105
N-palmitoyl-sphingosine (d18:1/16:0)	0.0013333	HMDB04949	Lipid	Ceramides		0.9004	0.7284	1.0169	0.9851	0.816	1.2864	1.0487	1.4326	1.2881	1.033
lactosyl-N-stearoyl-sphingosine (d18:1/18:0)*	0.0013333	HMDB11591	Lipid	Lactosylceramides (LCER)		0.6089	0.6407	0.7076	0.8737	0.8191	0.9529	0.9439	1.3394	0.9375	0.8791
glutathione, reduced (GSH)	0.0013333	HMDB00125	Amino Acid	Glutathione Metabolism		1.2659	1.154	0.993	1.183	1.3739	1.1287	0.9545	0.4809	0.7309	0.8332
CDP-choline	0.0013333	HMDB01413	Lipid	Phospholipid Metabolism		0.9162	0.807	0.9367	0.9057	0.5902	1.0323	1.3267	0.5307	1.2359	1.1066
cystathionine	0.0013333	HMDB00099	Amino Acid	Methionine, Cysteine, SAM and Taurine Metabolism		1.894	1.5399	1.0978	1.2742	1.7171	1.0174	0.9809	0.0908	0.7766	0.8753
cholesterol	0.0013333	HMDB00067	Lipid	Sterol		0.8392	0.8267	0.7921	0.8549	1.0193	1.073	0.9839	1.2907	0.929	1.1677
4-hydroxybutyrate (GHB)	0.0013333	HMDB00710	Lipid	Fatty Acid, Monohydroxy		0.3954	0.5124	1.8173	0.3954	0.9074	0.9712	2.2518	0.9471	0.974	1.2458
3-hydroxyoctanoate	0.0013333	HMDB01954	Lipid	Fatty Acid, Monohydroxy		0.8329	0.7309	0.339	0.4389	1.0026	1.3243	1.3092	0.7097	1.1986	1.7498
1-stearoyl-2-arachidonoyl-GPC (18:0/20:4)	0.0013333	HMDB08048	Lipid	Phosphatidylcholine (PC)		1.0191	0.855	0.842	0.938	1.0609	1.4163	1.2161	1.8178	1.383	1.3178
1-linoleoyl-GPE (18:2)*	0.0013333	HMDB11507	Lipid	Lysophospholipid		0.8311	0.473	0.4381	0.669	0.9972	1.3612	1.2152	2.4421	1.6083	1.2276
(S)-3-hydroxybutyrylcarnitine	0.0013333	HMDB13127	Lipid	Fatty Acid Metabolism (Acyl Carnitine, Hydroxy)		1.2133	0.6405	0.7978	0.7226	0.7888	1.8028	1.0228	1.28	1.0535	1.0903
trimethylamine N-oxide	0.001	HMDB00925	Lipid	Phospholipid Metabolism		0.5587	0.6595	0.9868	0.6505	0.8052	0.1352	0.1352	0.3201	0.2578	0.1778
sphingosine	0.001	HMDB00252	Lipid	Sphingosines		0.7678	0.6485	0.6829	0.6317	0.8367	1.1932	1.2692	1.9306	1.2353	1.3079
sphingomyelin (d18:1/21:0, d17:1/22:0, d16:1/23:0)*	0.001		Lipid	Sphingomyelins		1.0617	0.9682	0.6809	1.1057	0.9782	0.4193	1.0416	1.0473	1.4177	1.0589
sphingomyelin (d18:1/14:0, d16:1/16:0)*	0.001	HMDB12097	Lipid	Sphingomyelins		1.2288	0.8464	0.8309	0.8869	1	1.2537	1.0288	1.569	1.1713	1.5338
sphingomyelin (d18:0/18:0, d19:0/17:0)*	0.001	HMDB12087	Lipid	Dihydrosphingomyelins		0.9456	0.9069	0.711	0.6698	1.0054	1.0742	0.9148	1.2489	1.0341	1.3993
palmitoyl-docosahexaenoyl-glycerol (16:0/22:6) [2]*	0.001		Lipid	Diacylglycerol		0.2722	0.2722	1.0268	0.2722	0.425	0.5326	1.0333	1.6334	0.799	0.7177
N6,N6,N6-trimethyllysine	0.001	HMDB01325	Amino Acid	Lysine Metabolism		1.3734	1.0613	0.6981	0.8507	1.1899	0.6913	0.4684	0.3219	0.634	0.4816
linoleate (18:2n6)	0.001	HMDB00673	Lipid	Long Chain Polyunsaturated Fatty Acid (n3 and n6)		0.9997	0.4515	0.9684	0.389	0.2874	1.5955	2.1121	0.6987	1.1009	2.484
leucylglycine	0.001	HMDB28929	Peptide	Dipeptide		0.9908	0.9815	0.5918	0.6773	1.0024	1.0218	0.9637	0.6318	1.3578	1.2879
histidine	0.001	HMDB00177	Amino Acid	Histidine Metabolism		1.2289	1.1396	0.9976	0.9784	0.9898	0.9067	1.1008	0.475	0.985	0.8542
FAD	0.001	HMDB01248	Cofactors and Vitamins	Riboflavin Metabolism		0.9566	0.7655	0.6565	0.8754	0.7316	1.0076	1.3419	0.5054	1.1786	1.1211
dodecadienoate (12:2)*	0.001		Lipid	Fatty Acid, Dicarboxylate		0.9184	1.0023	0.3418	1.7411	0.866	1.4473	1.4381	1.032	1.1138	1.2603
carnosine	0.001	HMDB00033	Amino Acid	Histidine Metabolism		1.3702	1.0605	1	1.1638	1.2891	0.8168	0.7536	0.2854	0.633	0.8336
branched-chain, straight-chain, or cyclopropyl 12:1 fatty acid*	0.001		Partially Characterized Molecules	Partially Characterized Molecules		0.968	1.1627	0.6811	0.7549	0.671	1.4509	1.6406	0.3143	1.0154	1.3536
argininosuccinate	0.001	HMDB00052	Amino Acid	Urea cycle; Arginine and Proline Metabolism		1.2952	0.5581	0.7587	0.8538	0.8307	0.2184	0.6189	0.3773	0.6191	0.2956
3-hydroxyhexanoate	0.001	HMDB02203	Lipid	Fatty Acid, Monohydroxy		0.9721	0.7849	0.4113	0.4113	0.8135	1.6923	1.4559	0.4113	1.3123	1.4038
1-stearoyl-GPC (18:0)	0.001	HMDB10384	Lipid	Lysophospholipid		1.0009	0.6339	0.5024	0.7133	1.0061	1.349	1.257	2.4039	1.8229	1.3872
1-stearoyl-2-arachidonoyl-GPE (18:0/20:4)	0.001	HMDB09003	Lipid	Phosphatidylethanolamine (PE)		0.9706	0.9956	0.7066	0.9714	1.0385	1.2947	1.3856	1.384	1.4483	1.5092
1-palmitoyl-2-palmitoleoyl-GPC (16:0/16:1)*	0.001	HMDB07969	Lipid	Phosphatidylcholine (PC)		1.2741	1.0886	1.2092	1.3208	1.2138	0.8939	0.7699	1.0758	0.8919	0.8358
1-palmitoyl-2-docosahexaenoyl-GPC (16:0/22:6)	0.001	HMDB07991	Lipid	Phosphatidylcholine (PC)		0.782	0.823	0.985	0.8067	0.8633	1.0486	1.0088	1.3053	1.038	0.9755
1-palmitoleoyl-2-linoleoyl-GPC (16:1/18:2)*	0.001	HMDB08006	Lipid	Phosphatidylcholine (PC)		0.8753	0.806	0.7875	0.8524	0.8608	0.7309	0.603	0.8021	0.6899	0.7184
1-(1-enyl-stearoyl)-2-arachidonoyl-GPE (P-18:0/20:4)*	0.001	HMDB05779	Lipid	Plasmalogen		1.0907	0.9066	0.9272	0.9918	1.0238	1.693	1.4111	1.5531	1.6834	1.5593
1-(1-enyl-palmitoyl)-2-arachidonoyl-GPC (P-16:0/20:4)*	0.001	HMDB11220	Lipid	Plasmalogen		1	0.8223	0.6094	0.8919	0.9033	1.3323	0.9772	1.3379	1.1385	1.1168
palmitoyl dihydrosphingomyelin (d18:0/16:0)*	0.0008	HMDB10168	Lipid	Dihydrosphingomyelins		0.7941	0.8335	0.8533	0.7818	0.9776	1.0173	0.867	1.4144	1.1021	1.0276
ornithine	0.0008	HMDB03374	Amino Acid	Urea cycle; Arginine and Proline Metabolism		1.0331	0.852	0.8664	0.8158	0.9346	0.9656	0.8873	0.6472	0.7763	0.7373
N6-methyllysine	0.0008	HMDB02038	Amino Acid	Lysine Metabolism		1.092	1.2014	0.8726	1.0568	1.5338	0.5444	0.5261	0.2978	0.7242	0.4939
N-acetylcarnosine	0.0008	HMDB12881	Amino Acid	Histidine Metabolism		1.2472	1.1715	1.062	1.1681	1.5335	0.6818	0.1524	0.231	0.3469	0.6253
guanidinoacetate	0.0008	HMDB00128	Amino Acid	Creatine Metabolism		0.9582	0.7698	0.6246	0.4881	1.1773	1.5303	0.5721	0.415	0.5643	0.5421
1-myristoyl-2-arachidonoyl-GPC (14:0/20:4)*	0.0008	HMDB07883	Lipid	Phosphatidylcholine (PC)		1.5281	1.2399	1.0672	1.5425	1.5786	1.3083	0.964	0.9084	1.0016	1.1101
1-lignoceroyl-GPC (24:0)	0.0008	HMDB10405	Lipid	Lysophospholipid		0.8802	0.7147	0.5267	0.5267	0.5267	0.9107	0.5267	1.3657	0.7587	0.7963
N-acetylthreonine	0.00066667	HMDB62557	Amino Acid	Glycine, Serine and Threonine Metabolism		1.2043	1.0316	1	1.0589	0.9167	0.7477	0.9776	0.3158	0.9115	0.8236
tyrosine	0.00066667	HMDB00158	Amino Acid	Tyrosine Metabolism		0.7652	0.7078	0.64	0.6122	0.7794	1.0534	0.9473	0.5013	0.9637	0.9247
S-nitrosoglutathione (GSNO)	0.00066667	HMDB04645	Amino Acid	Glutathione Metabolism		1.322	1.1653	1.5468	1.8064	1	1.0621	0.8801	0.5663	0.7777	0.9335
deoxycarnitine	0.00066667	HMDB01161	Lipid	Carnitine Metabolism		0.732	0.4577	0.6026	0.6868	0.566	0.8918	0.4985	0.3531	0.5449	0.4744

## Sheet: Table_S6
					Sample ID	C57BL6J_trained+chow	C57BL6J_trained+chow	C57BL6J_trained+chow	C57BL6J_trained+chow	C57BL6J_sedentary+HFD	C57BL6J_sedentary+HFD	C57BL6J_sedentary+HFD	C57BL6J_sedentary+HFD
BIOCHEMICAL	MEAN DECREASE ACCURACY	HMDB ID	SUPER PATHWAY	SUB PATHWAY	GROUP	trained+chow	trained+chow	trained+chow	trained+chow	sedentary+HFD	sedentary+HFD	sedentary+HFD	sedentary+HFD
1-linolenoyl-GPC (18:3)*	0.0076667	HMDB10388	Lipid	Lysophospholipid		1.2639	1.8364	1.0394	0.9511	0.578	0.6074	0.3927	0.3927
1-oleoyl-2-docosahexaenoyl-GPC (18:1/22:6)*	0.0054667	HMDB08123	Lipid	Phosphatidylcholine (PC)		1.1551	1.0499	0.9967	1.1045	0.926	0.8151	0.8859	0.9836
methyl glucopyranoside (alpha + beta)	0.0043333		Xenobiotics	Food Component/Plant		1.0017	0.8715	22.3283	1.3686	0.0221	0.0221	0.0221	0.0221
glutamate	0.0043333	HMDB00148	Amino Acid	Glutamate Metabolism		0.4267	0.3581	0.2387	0.2369	0.7224	1.5632	1.0913	0.7915
1-palmitoyl-2-docosahexaenoyl-GPE (16:0/22:6)*	0.0043333	HMDB05324	Lipid	Phosphatidylethanolamine (PE)		1.5273	1.3575	1.4532	1.3414	1.1284	1.0753	0.869	1.1665
1-oleoyl-2-docosahexaenoyl-GPE (18:1/22:6)*	0.004	HMDB09078	Lipid	Phosphatidylethanolamine (PE)		1.4437	1.264	1.1052	1.4241	0.9743	0.9301	0.8239	1.0138
sphingomyelin (d18:1/19:0, d19:1/18:0)*	0.0036667		Lipid	Sphingomyelins		1.2151	1.0471	1.2258	1.2753	0.4791	0.4526	0.6131	0.4431
mead acid (20:3n9)	0.0036667	HMDB10378	Lipid	Long Chain Polyunsaturated Fatty Acid (n3 and n6)		0.3208	0.4478	0.1459	0.8321	1.7378	2.6383	1.1005	1.3669
hypoxanthine	0.0033333	HMDB00157	Nucleotide	Purine Metabolism, (Hypo)Xanthine/Inosine containing		0.7828	0.8552	0.7246	0.6508	1.2201	1.0109	1	1.0466
ergothioneine	0.0033333	HMDB03045	Xenobiotics	Food Component/Plant		3.7871	3.5198	2.5831	3.5366	1.141	0.7537	0.9985	0.9034
branched-chain, straight-chain, or cyclopropyl 12:1 fatty acid*	0.0033333		Partially Characterized Molecules	Partially Characterized Molecules		0.844	0.885	0.3143	0.7142	1.2297	2.2114	1.2945	1.5796
arachidonoylcarnitine (C20:4)	0.0033333	HMDB06455	Lipid	Fatty Acid Metabolism (Acyl Carnitine, Polyunsaturated)		0.6903	0.686	0.3777	0.7478	1.1331	1.0078	1.1768	3.231
allantoin	0.0033333	HMDB00462	Nucleotide	Purine Metabolism, (Hypo)Xanthine/Inosine containing		1.1417	0.9359	1.1902	1.2095	0.3582	0.3647	0.4166	0.3437
5-dodecenoate (12:1n7)	0.0033333	HMDB00529	Lipid	Medium Chain Fatty Acid		0.6249	0.9857	0.5907	0.9911	1.2954	1.6701	1.3648	1.1708
1-(1-enyl-stearoyl)-2-arachidonoyl-GPE (P-18:0/20:4)*	0.0033333	HMDB05779	Lipid	Plasmalogen		0.7814	0.5618	0.5532	0.6718	1.4761	1.2652	1.2773	1.4506
sphingomyelin (d18:1/18:1, d18:2/18:0)	0.0026667	HMDB12101	Lipid	Sphingomyelins		0.9845	0.9689	1	1.0148	1.1514	1.4582	1.4875	1.2326
spermidine	0.0026667	HMDB01257	Amino Acid	Polyamine Metabolism		2.5053	1.8512	1.1864	2.7021	0.9275	0.5261	1	0.9414
5,6-dihydrouridine	0.0026667	HMDB00497	Nucleotide	Pyrimidine Metabolism, Uracil containing		1.5684	1.2841	1.4626	2.4138	1.1451	1.0156	1.0302	1.2703
4-hydroxybutyrate (GHB)	0.0026667	HMDB00710	Lipid	Fatty Acid, Monohydroxy		2.935	2.1526	1.8634	2.2671	0.8827	0.3954	0.6784	0.3954
1-stearoyl-2-arachidonoyl-GPS (18:0/20:4)	0.0026667	HMDB12383	Lipid	Phosphatidylserine (PS)		0.664	0.5302	0.5278	0.5783	1.2041	1.195	1.0345	1.1186
1-palmitoyl-2-palmitoleoyl-GPC (16:0/16:1)*	0.0026667	HMDB07969	Lipid	Phosphatidylcholine (PC)		1.2473	1.0997	1.174	1.133	0.7707	0.6486	0.5983	0.7541
palmitoylcarnitine (C16)	0.0023333	HMDB00222	Lipid	Fatty Acid Metabolism (Acyl Carnitine, Long Chain Saturated)		2.7104	3.0792	3.1549	3.1211	0.3811	1.1066	1.2293	1.6072
methionine	0.0023333	HMDB00696	Amino Acid	Methionine, Cysteine, SAM and Taurine Metabolism		1.0005	0.9271	0.7434	0.9246	1.3662	1.1121	1.1618	1.268
leucine	0.0023333	HMDB00687	Amino Acid	Leucine, Isoleucine and Valine Metabolism		0.9262	0.8435	0.7406	0.7368	1.1052	1.0541	1.1399	1.0597
homostachydrine*	0.0023333	HMDB33433	Xenobiotics	Food Component/Plant		1.0531	0.501	1.7809	1	0.0275	0.0275	0.0275	0.0275
heme	0.0023333	HMDB03178	Cofactors and Vitamins	Hemoglobin and Porphyrin Metabolism		0.4985	0.655	0.2054	0.3164	0.8325	1.7453	0.9596	0.7173
catechol sulfate	0.0023333	HMDB59724	Xenobiotics	Benzoate Metabolism		5.8471	1.0504	0.478	1.3335	0.0977	0.1046	0.0977	0.392
1-stearoyl-2-linoleoyl-GPC (18:0/18:2)*	0.0023333	HMDB08039	Lipid	Phosphatidylcholine (PC)		0.7475	0.7092	0.4643	0.6379	1.1059	1.2533	0.9116	0.9479
1-palmitoleoyl-2-linolenoyl-GPC (16:1/18:3)*	0.0023333	HMDB08008	Lipid	Phosphatidylcholine (PC)		0.8257	0.9086	0.9815	0.7084	0.2323	0.3324	0.2677	0.2078
1-(1-enyl-stearoyl)-GPE (P-18:0)*	0.0023333		Lipid	Lysoplasmalogen		0.9238	0.7824	0.7534	0.9071	1.429	1.1121	1.1219	1.3434
trans-urocanate	0.002	HMDB00301	Amino Acid	Histidine Metabolism		2.2483	0.6999	1.0471	1.9097	0.3773	0.5203	0.4011	0.4373
stearoylcarnitine (C18)	0.002	HMDB00848	Lipid	Fatty Acid Metabolism (Acyl Carnitine, Long Chain Saturated)		2.5521	2.9177	2.2072	4.6892	0.5622	0.8226	1.2101	0.983
proline	0.002	HMDB00162	Amino Acid	Urea cycle; Arginine and Proline Metabolism		0.8647	0.5915	0.6791	0.6285	1.2245	2.3868	1.982	1.173
phosphoethanolamine (PE)	0.002	HMDB00224	Lipid	Phospholipid Metabolism		0.8403	0.8106	0.8227	0.8509	1.0029	1.0596	1.066	0.9971
pentadecanoylcarnitine (C15)*	0.002	HMDB62517	Lipid	Fatty Acid Metabolism (Acyl Carnitine, Long Chain Saturated)		1.6784	3.4636	4.9413	2.1331	0.3632	0.6426	1.2268	0.5534
eicosenoylcarnitine (C20:1)*	0.002		Lipid	Fatty Acid Metabolism (Acyl Carnitine, Monounsaturated)		4.3183	4.9402	4.1195	6.7186	0.3128	0.2248	0.4508	0.4998
cytidine	0.002	HMDB00089	Nucleotide	Pyrimidine Metabolism, Cytidine containing		0.7492	0.5446	0.5828	0.5402	0.9065	1.1708	1	1.0062
4-hydroxynonenal	0.002	HMDB04362	Lipid	Fatty Acid, Oxidized		0.3494	0.7171	0.9461	0.3494	1.4118	1.6955	1.6816	1.2754
1-stearoyl-2-arachidonoyl-GPI (18:0/20:4)	0.002	HMDB09815	Lipid	Phosphatidylinositol (PI)		0.7056	0.6628	0.671	0.4664	1.053	0.8437	1.0034	0.8531
1-palmitoyl-2-docosahexaenoyl-GPC (16:0/22:6)	0.002	HMDB07991	Lipid	Phosphatidylcholine (PC)		1.3863	1.3229	1.4004	1.4102	1.0677	0.9039	1.0125	1.0651
1-palmitoyl-2-arachidonoyl-GPE (16:0/20:4)*	0.002	HMDB05323	Lipid	Phosphatidylethanolamine (PE)		0.6047	0.5214	0.5049	0.5623	0.9321	1.3894	1.0301	1.0141
1-palmitoyl-2-arachidonoyl-GPC (16:0/20:4n6)	0.002	HMDB07982	Lipid	Phosphatidylcholine (PC)		0.6946	0.5874	0.5668	0.672	1.102	1.1324	1.0432	1.0996
1-palmitoleoyl-GPC* (16:1)*	0.002	HMDB10383	Lipid	Lysophospholipid		1.3723	1.8539	1.24	1.1822	0.8942	0.811	0.6762	0.7751
1-oleoyl-2-arachidonoyl-GPE (18:1/20:4)*	0.002	HMDB07883	Lipid	Phosphatidylethanolamine (PE)		0.9631	0.7896	0.7868	0.8433	0.9779	1.168	1	1.0143
(R)-3-hydroxybutyrylcarnitine	0.002	HMDB13127	Lipid	Fatty Acid Metabolism (Acyl Carnitine, Hydroxy)		1.3016	0.7856	0.568	1.2767	0.4931	0.0584	0.2243	0.3601
serine	0.0013333	HMDB00187	Amino Acid	Glycine, Serine and Threonine Metabolism		1.3376	0.8574	0.6191	0.7644	1.448	2.2731	2.1593	1.3642
sedoheptulose-7-phosphate	0.0013333	HMDB01068	Carbohydrate	Pentose Phosphate Pathway		0.6591	0.8342	0.8489	0.6245	1.0772	1.0168	1.0364	1.0263
N-palmitoyl-sphingosine (d18:1/16:0)	0.0013333	HMDB04949	Lipid	Ceramides		0.7094	0.6536	0.7799	0.5176	0.8732	0.8367	0.894	0.9565
margaroylcarnitine (C17)*	0.0013333	HMDB06210	Lipid	Fatty Acid Metabolism (Acyl Carnitine, Long Chain Saturated)		2.3083	2.5788	3.65	3.3734	0.2916	0.6503	1	0.7398
indolelactate	0.0013333	HMDB00671	Amino Acid	Tryptophan Metabolism		1.336	1.4993	1.1606	1.7387	1.0828	0.7508	0.6514	1.106
histidine	0.0013333	HMDB00177	Amino Acid	Histidine Metabolism		1.0109	0.8693	0.8127	0.8742	1.3494	1.5898	1.6463	1.3234
hippurate	0.0013333	HMDB00714	Xenobiotics	Benzoate Metabolism		8.7204	1.0265	2.1007	1.8844	0.1611	0.1138	0.0699	0.4505
glucose	0.0013333	HMDB00122	Carbohydrate	Glycolysis, Gluconeogenesis, and Pyruvate Metabolism		0.9958	1.0764	1	0.8672	1.2673	1.5441	1.5512	1.4115
erucoylcarnitine (C22:1)*	0.0013333		Lipid	Fatty Acid Metabolism (Acyl Carnitine, Monounsaturated)		2.5274	2.8932	2.3774	4.5319	0.4467	0.4467	0.4467	0.4467
dodecadienoate (12:2)*	0.0013333		Lipid	Fatty Acid, Dicarboxylate		0.5479	0.5587	0.3418	0.6262	2.0249	1.4816	0.8112	1.772
dihomo-linoleoylcarnitine (C20:2)*	0.0013333		Lipid	Fatty Acid Metabolism (Acyl Carnitine, Polyunsaturated)		2.689	2.9326	4.3971	3.0903	0.1276	0.2198	0.7938	0.4232
dihomolinoleate (20:2n6)	0.0013333	HMDB05060	Lipid	Long Chain Polyunsaturated Fatty Acid (n3 and n6)		0.5867	0.6914	0.2211	0.9398	1.7453	4.2312	1.4042	1.7164
dehydroascorbate	0.0013333	HMDB01264	Cofactors and Vitamins	Ascorbate and Aldarate Metabolism		0.6622	0.6777	0.5964	0.5395	1.3122	1.6887	1.4943	1.491
ADP	0.0013333	HMDB01341	Nucleotide	Purine Metabolism, Adenine containing		0.7772	0.9586	0.8039	0.8985	1.3995	0.9972	1.4324	1.0831
3-hydroxyoctanoate	0.0013333	HMDB01954	Lipid	Fatty Acid, Monohydroxy		0.339	0.339	0.339	0.339	1.1204	1.1146	1.1297	0.711
2,6-dihydroxybenzoic acid	0.0013333	HMDB13676	Xenobiotics	Drug - Topical Agents		1.3352	0.6254	0.5006	0.9163	0.3724	0.3724	0.3724	0.3724
1-stearoyl-GPS (18:0)*	0.0013333	HMDB0240606	Lipid	Lysophospholipid		0.8813	0.3914	0.3363	0.7171	1.0875	1.2107	0.7189	0.9503
1-stearoyl-2-arachidonoyl-GPE (18:0/20:4)	0.0013333	HMDB09003	Lipid	Phosphatidylethanolamine (PE)		0.608	0.7231	0.3783	0.5611	1.221	1.5844	1.1122	1.0286
1-stearoyl-2-arachidonoyl-GPC (18:0/20:4)	0.0013333	HMDB08048	Lipid	Phosphatidylcholine (PC)		0.6086	0.5747	0.3652	0.5084	1.2362	1.1804	1	1.089
1-palmitoyl-2-dihomo-linolenoyl-GPC (16:0/20:3n3 or 6)*	0.0013333		Lipid	Phosphatidylcholine (PC)		0.8772	0.5702	0.5689	0.6037	0.782	1.1595	1	1.0141
1-palmitoleoyl-2-linoleoyl-GPC (16:1/18:2)*	0.0013333	HMDB08006	Lipid	Phosphatidylcholine (PC)		0.925	0.8076	0.7056	0.8209	0.3855	0.5586	0.4214	0.3996
1-linoleoyl-GPC (18:2)	0.0013333	HMDB10386	Lipid	Lysophospholipid		1.0246	1.5197	1.0879	0.9135	0.81	0.6562	0.6426	0.7156
1-arachidonoyl-GPE (20:4n6)*	0.0013333	HMDB11517	Lipid	Lysophospholipid		0.4637	0.2281	0.2281	0.5013	1.4719	2.1064	0.2281	1.5169
1-(1-enyl-palmitoyl)-2-arachidonoyl-GPE (P-16:0/20:4)*	0.0013333	HMDB11352	Lipid	Plasmalogen		0.7515	0.6593	0.6763	0.6764	0.9551	0.9652	0.92	0.9787
1-(1-enyl-palmitoyl)-2-arachidonoyl-GPC (P-16:0/20:4)*	0.0013333	HMDB11220	Lipid	Plasmalogen		0.2295	0.2295	0.2295	0.2295	1.2547	1.035	1.2429	1.3036
1,2-dipalmitoyl-GPC (16:0/16:0)	0.0013333	HMDB00564	Lipid	Phosphatidylcholine (PC)		1.0127	0.9957	1.0573	1.1184	1.0826	0.6088	0.6529	0.7972
1,2-dilinoleoyl-GPC (18:2/18:2)	0.0013333	HMDB08138	Lipid	Phosphatidylcholine (PC)		0.7032	0.7569	0.6778	0.6582	0.2644	0.6296	0.5412	0.3592
valylleucine	0.001	HMDB29131	Peptide	Dipeptide		7.301	3.1193	4.6502	11.3451	2.6187	0.2482	0.73	0.9697
trimethylamine N-oxide	0.001	HMDB00925	Lipid	Phospholipid Metabolism		1.8297	1.0688	1.7509	1.5615	0.322	0.1665	0.5864	0.2722
sphingomyelin (d18:1/20:1, d18:2/20:0)*	0.001		Lipid	Sphingomyelins		1.3706	0.4193	0.844	1.478	1.2747	1.055	0.9958	1.2788
pyridoxate	0.001	HMDB00017	Cofactors and Vitamins	Vitamin B6 Metabolism		1.8543	1.0506	0.5196	1.3242	0.5704	0.5196	0.5196	0.5196
pipecolate	0.001	HMDB00070	Amino Acid	Lysine Metabolism		0.9583	0.8731	0.3894	1.311	0.7154	0.3894	0.3894	0.6203
phenylacetylglycine	0.001	HMDB00821	Peptide	Acetylated Peptides		4.706	1	1.419	1.9442	0.3538	0.3347	0.4671	0.7434
palmitoleoylcarnitine (C16:1)*	0.001	HMDB0240782	Lipid	Fatty Acid Metabolism (Acyl Carnitine, Monounsaturated)		1.6556	2.7185	2.8801	2.112	0.4311	1.1153	1.442	3.0605
oleoylcarnitine (C18:1)	0.001	HMDB05065	Lipid	Fatty Acid Metabolism (Acyl Carnitine, Monounsaturated)		1.554	2.2866	2.4062	1.9893	0.4728	0.9017	1.2148	2.9618
N-acetylthreonine	0.001	HMDB62557	Amino Acid	Glycine, Serine and Threonine Metabolism		1.2457	0.6777	0.8709	1.0011	1.2133	1.5626	1.7578	1.4608
N-acetylglutamine	0.001	HMDB06029	Amino Acid	Glutamate Metabolism		4.8677	1.7404	1	2.3479	0.9888	1.0122	1.1263	1.1574
N-acetylarginine	0.001	HMDB04620	Amino Acid	Urea cycle; Arginine and Proline Metabolism		1.3481	1.126	0.825	1.4495	0.8216	0.7348	0.8185	1.054
malate	0.001	HMDB00156	Energy	TCA Cycle		0.8734	0.8666	0.7487	1.1752	0.7815	0.6352	0.8474	0.2738
glycylvaline	0.001	HMDB28854	Peptide	Dipeptide		1.3701	1.2276	1	1.1299	1.2338	0.7613	0.7345	0.9862
dihomolinolenate (20:3n3 or 3n6)	0.001	HMDB02925	Lipid	Long Chain Polyunsaturated Fatty Acid (n3 and n6)		0.6991	0.5251	0.1943	0.8334	1.2492	2.3362	0.8259	1.1251
ceramide (d18:2/24:1, d18:1/24:2)*	0.001		Lipid	Ceramides		0.7031	0.659	0.7409	0.5958	0.7956	0.6282	0.7844	1.0704
arachidoylcarnitine (C20)*	0.001	HMDB06460	Lipid	Fatty Acid Metabolism (Acyl Carnitine, Long Chain Saturated)		3.9091	4.2011	2.856	7.6518	0.4882	0.3562	0.3562	0.3562
5-methylthioribose	0.001	HMDB01087	Amino Acid	Methionine, Cysteine, SAM and Taurine Metabolism		11.2221	3.155	2.5054	4.1284	0.5685	0.15	0.2822	0.15
3-methyl-2-oxovalerate	0.001	HMDB03736	Amino Acid	Leucine, Isoleucine and Valine Metabolism		1.0326	1.1879	0.9066	0.7808	1.2508	3.6026	2.5394	2.3383
3-indoxyl sulfate	0.001	HMDB00682	Amino Acid	Tryptophan Metabolism		4.2893	1.0765	1.1398	2.3913	0.3438	0.4065	0.3995	0.6185
2-butenoylglycine	0.001		Lipid	Fatty Acid Metabolism (Acyl Glycine)		0.9039	0.7193	0.453	1.3586	0.453	0.453	0.453	0.453
1-stearoyl-2-oleoyl-GPC (18:0/18:1)	0.001	HMDB08038	Lipid	Phosphatidylcholine (PC)		0.8802	0.7151	0.6321	0.9324	1.3052	1.6631	1.246	1.156
1-palmitoyl-GPE (16:0)	0.001	HMDB11503	Lipid	Lysophospholipid		0.986	1.2055	1.1636	0.9657	0.993	1.0786	0.9509	0.8969
1-myristoyl-2-palmitoyl-GPC (14:0/16:0)	0.001	HMDB07869	Lipid	Phosphatidylcholine (PC)		1.2632	1.1949	1.2796	1.2969	1.2116	0.8743	0.9255	1.0502
1-linoleoyl-GPE (18:2)*	0.0008	HMDB11507	Lipid	Lysophospholipid		0.9836	1.3377	1.2048	0.8736	0.8506	0.6562	0.9106	0.5489

## Sheet: Table_S7
Biochemical	age	diet	lifestyle	CombinedTstat	CombinedPval
N6-methyllysine	1.7917	1.635	1.6893	5.2121	7.9712e-05
1-(1-enyl-stearoyl)-GPE (P-18:0)*	-1.426	-1.7692	-1.6684	-4.8774	0.00022947
1-(1-enyl-palmitoyl)-2-linoleoyl-GPE (P-16:0/18:2)*	1.6546	1.5576	1.5029	4.753	0.00028527
spermidine	1.7103	1.3572	1.5504	4.6671	0.00032613
1-palmitoleoyl-2-linoleoyl-GPC (16:1/18:2)*	1.1916	1.6197	1.7378	4.5343	0.00041125
1-palmitoyl-2-linoleoyl-GPC (16:0/18:2)	1.766	1.4461	1.283	4.5546	0.00041125
dimethylarginine (ADMA + SDMA)	1.6238	1.5309	1.248	4.4297	0.00047149
heme	-1.512	-1.499	-1.4489	-4.4623	0.00047149
N-(ADP-ribosyl)-arginine (1)*	1.6434	1.3392	1.411	4.4185	0.00047149
3-hydroxyoctanoate	-1.279	-1.3005	-1.8115	-4.3954	0.00047219
alpha-tocopherol	-1.1182	-1.8049	-1.4861	-4.3607	0.00048034
ceramide (d18:1/17:0, d17:1/18:0)*	-1.6521	-1.782	-0.84263	-4.3519	0.00048034
3-hydroxydecanoylcarnitine	-1.2884	-1.5995	-1.442	-4.2962	0.00057081
1-palmitoleoyl-2-linolenoyl-GPC (16:1/18:3)*	0.9985	1.4539	1.8143	4.2417	0.00060915
1-stearoyl-2-oleoyl-GPC (18:0/18:1)	-1.0405	-1.6055	-1.6386	-4.2353	0.00060915
lysine	1.8255	1.7374	0.51597	4.2467	0.00060915
N-palmitoyl-sphingosine (d18:1/16:0)	-1.2719	-1.4818	-1.4982	-4.215	0.00062742
1,2-dilinoleoyl-GPC (18:2/18:2)	1.7635	1.0424	1.3358	4.1878	0.00066812
3-hydroxydecanoate	-1.3198	-1.3682	-1.4937	-4.1484	0.00075257
N-stearoyl-sphingosine (d18:1/18:0)*	-1.3422	-1.8052	-0.94891	-4.0988	0.00088667
N-(ADP-ribosyl)-arginine (2)*	1.5695	1.1612	1.2975	4.0311	0.0011289
sphingosine	-0.83829	-1.7333	-1.509	-4.0036	0.0012107
arginine	1.8149	1.1818	0.87715	3.97	0.0013344
cystathionine	1.543	1.0956	1.3221	3.9557	0.0013575
1-methylhistamine	-1.5177	-1.5195	-0.86618	-3.9384	0.0014009
behenoyl sphingomyelin (d18:1/22:0)*	-1.161	-1.5795	-1.2001	-3.8909	0.0015812
hydroxyproline	1.8556	1.2722	0.61558	3.8906	0.0015812
glycerol 3-phosphate	-1.6389	-0.83448	-1.3356	-3.8174	0.0020567
1-stearoyl-2-oleoyl-GPE (18:0/18:1)	-1.0825	-1.5495	-1.2161	-3.7874	0.0022417
succinylcarnitine (C4-DC)	-1.2165	-1.6622	-0.90943	-3.7722	0.0023036
1-palmitoyl-2-stearoyl-GPC (16:0/18:0)	-1.3099	-1.6396	-0.75934	-3.7246	0.0026944
1-(1-enyl-oleoyl)-GPE (P-18:1)*	-1.7772	-1.1245	-0.69354	-3.7034	0.0028385
1-stearoyl-2-oleoyl-GPS (18:0/18:1)	-1.3418	-1.2806	-1.0166	-3.6192	0.0038236
1-palmitoyl-2-linoleoyl-GPE (16:0/18:2)	1.4513	1.2073	0.92286	3.5879	0.0040672
argininosuccinate	0.9518	1.3889	1.3329	3.5916	0.0040672
sphingomyelin (d18:1/22:1, d18:2/22:0, d16:1/24:1)*	-1.4397	-1.0633	-1.0833	-3.5711	0.0042159
13-HODE + 9-HODE	-1.451	-1.6064	-0.37596	-3.5327	0.0046213
N,N-dimethyl-pro-pro	-1.2879	-1.2563	-1.0236	-3.5384	0.0046213
leucine	-1.4119	-0.44202	-1.6881	-3.5173	0.0047732
N,N,N-trimethyl-alanylproline betaine (TMAP)	-1.3932	-1.3618	-0.70437	-3.4882	0.0051916
glycosyl ceramide (d18:1/20:0, d16:1/22:0)*	-1.7368	-0.95189	-0.69894	-3.479	0.0052309
oleate/vaccenate (18:1)	-1.1908	-0.98919	-1.36	-3.4731	0.0052309
fructosyllysine	1.3152	0.97835	1.2048	3.4522	0.005521
sphingomyelin (d18:1/20:0, d16:1/22:0)*	-1.5881	-1.4443	-0.26209	-3.4371	0.0057059
linoleate (18:2n6)	-1.2163	-1.3525	-0.86272	-3.4119	0.0061214
1-(1-enyl-palmitoyl)-2-arachidonoyl-GPC (P-16:0/20:4)*	-0.16204	-1.4409	-1.8654	-3.405	0.0061414
N-acetyl-aspartyl-glutamate (NAAG)	-1.5923	-0.17704	-1.6259	-3.3896	0.0063602
pseudouridine	1.5491	0.63747	1.1764	3.3506	0.0071728
ceramide (d18:2/24:1, d18:1/24:2)*	-0.58795	-1.8272	-0.98163	-3.3203	0.0078371
glycosyl ceramide (d18:2/24:1, d18:1/24:2)*	-1.3068	-1.2368	-0.76716	-3.3131	0.0078791

## Sheet: Table_S8
Biochemical	Pubchem	CAS	KEGG	HMDB ID	HMDB name	SUPER PATHWAY	SUB PATHWAY
N6-methyllysine	164795	1188-07-4	C02728	HMDB02038	N(6)-Methyllysine	Amino Acid	Lysine Metabolism
1-(1-enyl-palmitoyl)-2-linoleoyl-GPE (P-16:0/18:2)*				HMDB11343	PE(P-16:0/18:2(9Z,12Z))	Lipid	Plasmalogen
spermidine	1102	124-20-9	C00315	HMDB01257	Spermidine	Amino Acid	Polyamine Metabolism
1-palmitoleoyl-2-linoleoyl-GPC (16:1/18:2)*				HMDB08006	PC(16:1(9Z)/18:2(9Z,12Z))	Lipid	Phosphatidylcholine (PC)
1-palmitoyl-2-linoleoyl-GPC (16:0/18:2)	5287971	40811-94-7		HMDB07973	PC(16:0/18:2(9Z,12Z))	Lipid	Phosphatidylcholine (PC)
dimethylarginine (ADMA + SDMA)	123831	102783-24-4	C03626	HMDB01539	Asymmetric dimethylarginine	Amino Acid	Urea cycle; Arginine and Proline Metabolism
N-(ADP-ribosyl)-arginine (1)*						Amino Acid	Urea cycle; Arginine and Proline Metabolism
1-palmitoleoyl-2-linolenoyl-GPC (16:1/18:3)*				HMDB08008	PC(16:1(9Z)/18:3(9Z,12Z,15Z))	Lipid	Phosphatidylcholine (PC)
lysine	5962	56-87-1	C00047	HMDB00182	L-Lysine	Amino Acid	Lysine Metabolism
1,2-dilinoleoyl-GPC (18:2/18:2)	5288075	998-06-1		HMDB08138	PC(18:2(9Z,12Z)/18:2(9Z,12Z))	Lipid	Phosphatidylcholine (PC)
N-(ADP-ribosyl)-arginine (2)*						Amino Acid	Urea cycle; Arginine and Proline Metabolism
arginine	232	1119-34-2	C00062	HMDB00517	L-Arginine	Amino Acid	Urea cycle; Arginine and Proline Metabolism
cystathionine	439258	535-34-2	C02291	HMDB00099	L-Cystathionine	Amino Acid	Methionine, Cysteine, SAM and Taurine Metabolism
hydroxyproline	5810	51-35-4	C01157	HMDB00725	4-Hydroxyproline	Amino Acid	Urea cycle; Arginine and Proline Metabolism
1-palmitoyl-2-linoleoyl-GPE (16:0/18:2)	9546747			HMDB05322	PE(16:0/18:2(9Z,12Z))	Lipid	Phosphatidylethanolamine (PE)
argininosuccinate	16950	156637-58-0	C03406	HMDB00052	Argininosuccinic acid	Amino Acid	Urea cycle; Arginine and Proline Metabolism
fructosyllysine	123708	21291-40-7		HMDB34879	1-[(5-Amino-5-carboxypentyl)amino]-1-deoxyfructose	Amino Acid	Lysine Metabolism
pseudouridine	15047	1445-07-4	C02067	HMDB00767	Pseudouridine	Nucleotide	Pyrimidine Metabolism, Uracil containing

## Sheet: Table_S9
Biochemical	Pubchem	CAS	KEGG	HMDB ID	HMDB name	SUPER PATHWAY	SUB PATHWAY
1-(1-enyl-stearoyl)-GPE (P-18:0)*	85332943					Lipid	Lysoplasmalogen
heme		14875-96-8		HMDB03178	Heme	Cofactors and Vitamins	Hemoglobin and Porphyrin Metabolism
3-hydroxyoctanoate	26613	88930-08-9		HMDB01954	3-Hydroxyoctanoic acid	Lipid	Fatty Acid, Monohydroxy
alpha-tocopherol	14985	59-02-9;10191-41-0	C02477	HMDB01893	alpha-Tocopherol	Cofactors and Vitamins	Tocopherol Metabolism
ceramide (d18:1/17:0, d17:1/18:0)*						Lipid	Ceramides
3-hydroxydecanoylcarnitine				HMDB61636	3-hydroxydecanoyl carnitine	Lipid	Fatty Acid Metabolism (Acyl Carnitine, Hydroxy)
1-stearoyl-2-oleoyl-GPC (18:0/18:1)		56421-10-4		HMDB08038	PC(18:0/18:1(9Z))	Lipid	Phosphatidylcholine (PC)
N-palmitoyl-sphingosine (d18:1/16:0)	5283564	24696-26-2		HMDB04949	Cer(d18:1/16:0)	Lipid	Ceramides
3-hydroxydecanoate	26612	5561-87-5		HMDB02203	3-Hydroxycapric acid	Lipid	Fatty Acid, Monohydroxy
N-stearoyl-sphingosine (d18:1/18:0)*	5283565	104404-17-3		HMDB04950	Cer(d18:1/18:0)	Lipid	Ceramides
sphingosine	5353955	123-78-4	C00319	HMDB00252	Sphingosine	Lipid	Sphingosines
1-methylhistamine	3614	501-75-7	C05127	HMDB00898	1-Methylhistamine	Amino Acid	Histidine Metabolism
behenoyl sphingomyelin (d18:1/22:0)*				HMDB12103	SM(d18:1/22:0)	Lipid	Sphingomyelins
glycerol 3-phosphate	754	29849-82-9	C00093	HMDB00126	Glycerol 3-phosphate	Lipid	Glycerolipid Metabolism
1-stearoyl-2-oleoyl-GPE (18:0/18:1)				HMDB08993	PE(18:0/18:1(9Z))	Lipid	Phosphatidylethanolamine (PE)
succinylcarnitine (C4-DC)	71464481	256928-74-2		HMDB61717	Succinylcarnitine	Energy	TCA Cycle
1-palmitoyl-2-stearoyl-GPC (16:0/18:0)		59403-51-9		HMDB07970	PC(16:0/18:0)	Lipid	Phosphatidylcholine (PC)
1-(1-enyl-oleoyl)-GPE (P-18:1)*						Lipid	Lysoplasmalogen
1-stearoyl-2-oleoyl-GPS (18:0/18:1)	9547087			HMDB10163	PS(18:0/18:1(9Z))	Lipid	Phosphatidylserine (PS)
sphingomyelin (d18:1/22:1, d18:2/22:0, d16:1/24:1)*				HMDB12104	SM(d18:1/22:1(13Z))	Lipid	Sphingomyelins
13-HODE + 9-HODE						Lipid	Fatty Acid, Monohydroxy
N,N-dimethyl-pro-pro						Peptide	Modified Peptides
leucine	6106	61-90-5		HMDB00687	L-Leucine	Amino Acid	Leucine, Isoleucine and Valine Metabolism
N,N,N-trimethyl-alanylproline betaine (TMAP)						Amino Acid	Urea cycle; Arginine and Proline Metabolism
glycosyl ceramide (d18:1/20:0, d16:1/22:0)*						Lipid	Hexosylceramides (HCER)
oleate/vaccenate (18:1)						Lipid	Long Chain Monounsaturated Fatty Acid
sphingomyelin (d18:1/20:0, d16:1/22:0)*				HMDB12102	SM(d18:1/20:0)	Lipid	Sphingomyelins
linoleate (18:2n6)	5280450	60-33-3	C01595	HMDB00673	Linoleic acid	Lipid	Long Chain Polyunsaturated Fatty Acid (n3 and n6)
1-(1-enyl-palmitoyl)-2-arachidonoyl-GPC (P-16:0/20:4)*	24779388			HMDB11220	PC(P-16:0/20:4(5Z,8Z,11Z,14Z))	Lipid	Plasmalogen
N-acetyl-aspartyl-glutamate (NAAG)	5255	3106-85-2	C12270	HMDB01067	N-Acetylaspartylglutamic acid	Amino Acid	Glutamate Metabolism
ceramide (d18:2/24:1, d18:1/24:2)*						Lipid	Ceramides
glycosyl ceramide (d18:2/24:1, d18:1/24:2)*						Lipid	Hexosylceramides (HCER)

[truncated: 2 more sheets: Table_S10, Table S11]
